# Supplementary material for: Assembly dynamics of FtsZ and DamX during infection-related filamentation and division in uropathogenic E. coli
Source: Nat Commun. 2022 Jun 25;13:3648. doi: 10.1038/s41467-022-31378-1 (PMC9233674; doi:10.1038/s41467-022-31378-1)
Supplement: Supplementary file 19 — Source data [file 41467_2022_31378_MOESM19_ESM.xlsx]

## Sheet: Figure1c_Filament_live_dead
Conditions	Replicate	Length
Alive	1	9.9
Alive	1	7.2
Alive	1	19.5
Alive	1	16.6
Alive	1	20.5
Alive	1	10.4
Alive	1	12.9
Alive	1	13.8
Alive	1	17.3
Alive	1	12.3
Alive	1	16.2
Alive	1	12.6
Alive	1	16.9
Alive	1	18.5
Alive	1	16.5
Alive	1	18.9
Alive	1	29.7
Alive	1	29.8
Alive	1	24.9
Alive	1	18.5
Alive	1	28.2
Alive	1	10.7
Alive	1	26.7
Alive	1	30.4
Alive	1	29.7
Alive	1	21.7
Alive	1	24.4
Alive	1	21.7
Alive	1	27.2
Alive	1	38.4
Alive	1	28.6
Alive	1	23.3
Alive	1	35.8
Alive	1	31
Alive	1	40.3
Alive	1	52.7
Alive	1	41.1
Alive	1	54.4
Alive	1	60.2
Alive	1	41.1
Alive	1	49.3
Alive	1	61.1
Alive	1	67.4
Alive	1	77.9
Alive	1	78.2
Alive	1	97.4
Alive	1	84.4
Alive	1	216
Alive	1	183
Alive	1	203.6
Alive	1	161.2
Alive	1	157.4
Alive	1	110
Alive	1	112
Alive	1	187.1
Alive	2	7.7
Alive	2	9.5
Alive	2	8.4
Alive	2	10.2
Alive	2	20.6
Alive	2	20.8
Alive	2	10.4
Alive	2	13.4
Alive	2	16.8
Alive	2	10.6
Alive	2	11.2
Alive	2	16.9
Alive	2	19.8
Alive	2	19
Alive	2	12.8
Alive	2	11.3
Alive	2	18
Alive	2	12.3
Alive	2	10.7
Alive	2	15.7
Alive	2	17.6
Alive	2	17.2
Alive	2	26.6
Alive	2	20.5
Alive	2	25.5
Alive	2	20.5
Alive	2	10.8
Alive	2	15.9
Alive	2	26.2
Alive	2	40.6
Alive	2	27.8
Alive	2	21.4
Alive	2	31.6
Alive	2	27.5
Alive	2	36.7
Alive	2	31.3
Alive	2	24.5
Alive	2	27.5
Alive	2	37.7
Alive	2	23.6
Alive	2	29.3
Alive	2	39.9
Alive	2	30
Alive	2	22.1
Alive	2	26
Alive	2	40.2
Alive	2	33.7
Alive	2	31.9
Alive	2	23.4
Alive	2	24.4
Alive	2	29.9
Alive	2	27.1
Alive	2	35.9
Alive	2	33.7
Alive	2	30.5
Alive	2	34.5
Alive	2	40.7
Alive	2	36.1
Alive	2	32.3
Alive	2	48.9
Alive	2	41.9
Alive	2	37.2
Alive	2	47.5
Alive	2	41.3
Alive	2	55.4
Alive	2	43.7
Alive	2	48.3
Alive	2	58.6
Alive	2	42.3
Alive	2	54.9
Alive	2	42.5
Alive	2	69.4
Alive	2	66.1
Alive	2	73.4
Alive	2	61.3
Alive	2	71.7
Alive	2	84.5
Alive	2	69.3
Alive	2	81.8
Alive	2	84.4
Alive	2	70.4
Alive	2	94.4
Alive	2	109.7
Alive	2	112.5
Alive	2	132.8
Alive	2	235
Alive	2	192.4
Alive	2	150.8
Alive	2	140
Alive	2	171
Alive	2	158
Alive	2	234
Alive	2	187
Alive	2	90
Alive	2	123.2
Alive	2	124
Alive	2	245.3
Alive	2	198.3
Alive	2	177.7
Alive	2	154.6
Alive	2	184.2
Alive	3	7.9
Alive	3	8.8
Alive	3	17.8
Alive	3	23.3
Alive	3	11.9
Alive	3	17.4
Alive	3	14.8
Alive	3	11.3
Alive	3	17.9
Alive	3	10.7
Alive	3	10.2
Alive	3	19.1
Alive	3	12.4
Alive	3	17.1
Alive	3	21.4
Alive	3	26.2
Alive	3	27.1
Alive	3	24.9
Alive	3	23.1
Alive	3	27.8
Alive	3	33.9
Alive	3	30.8
Alive	3	28.5
Alive	3	37.9
Alive	3	42.5
Alive	3	33.9
Alive	3	28.4
Alive	2	26.3
Alive	3	59.4
Alive	3	45.6
Alive	3	55.5
Alive	3	46.8
Alive	3	44.7
Alive	3	68.3
Alive	3	76.8
Alive	3	69.4
Alive	3	63.5
Alive	3	72.5
Alive	3	72.7
Alive	3	69.8
Alive	3	99
Alive	3	121.7
Alive	3	121
Alive	3	121.3
Alive	3	202.1
Alive	3	304
Alive	3	200
Alive	3	67.4
Alive	3	5.35
Alive	3	127.5
Alive	3	134.9
Alive	3	100.6
Dying	1	18.5
Dying	1	23.6
Dying	1	45.8
Dying	1	57.5
Dying	1	55.5
Dying	1	79.5
Dying	1	98.4
Dying	1	95.7
Dying	1	118.3
Dying	1	120.5
Dying	1	116.5
Dying	1	156.5
Dying	1	156.7
Dying	1	95.9
Dying	1	211.2
Dying	1	233.5
Dying	1	245
Dying	1	90.5
Dying	1	111.4
Dying	2	31.1
Dying	2	34.7
Dying	2	28
Dying	2	32.2
Dying	2	44.9
Dying	2	57.4
Dying	2	49.7
Dying	2	53.1
Dying	2	72.8
Dying	2	85.7
Dying	2	95.2
Dying	2	108.3
Dying	2	141.1
Dying	2	124.8
Dying	2	126.2
Dying	2	129.7
Dying	2	183.8
Dying	2	196.1
Dying	2	173.8
Dying	2	194.6
Dying	2	160.4
Dying	2	153.1
Dying	2	84.7
Dying	2	95.2
Dying	2	92.3
Dying	2	23.1
Dying	2	265.4
Dying	3	37.6
Dying	3	26.3
Dying	3	31.2
Dying	3	41.2
Dying	3	69.7
Dying	3	73.7
Dying	3	90.3
Dying	3	113.9
Dying	3	135.9
Dying	3	157.9
Dying	3	173.3
Dying	3	341.3
Dying	3	67.6
Dying	3	201.3
Dying	3	118.8
Dying	3	278.3
Dying	3	123.4
Dying	3	255.9
Dying	3	202.6
Dying	3	266
Dead	1	15.3
Dead	1	12.5
Dead	1	24.2
Dead	1	60.3
Dead	1	39.7
Dead	1	48.3
Dead	1	53.7
Dead	1	65.8
Dead	1	68.6
Dead	1	65.8
Dead	1	73.8
Dead	1	83.5
Dead	1	88.2
Dead	1	91.8
Dead	1	112.4
Dead	1	115.1
Dead	1	154.2
Dead	1	153.8
Dead	1	163.6
Dead	1	174.1
Dead	1	248
Dead	1	159.2
Dead	1	223.5
Dead	1	190.3
Dead	1	163.6
Dead	1	174.1
Dead	1	260.3
Dead	2	22.5
Dead	2	22.9
Dead	2	22.4
Dead	2	34.7
Dead	2	44.2
Dead	2	51.2
Dead	2	48.8
Dead	2	42.3
Dead	2	64.8
Dead	2	62.9
Dead	2	84.7
Dead	2	86.5
Dead	2	143.8
Dead	2	109.3
Dead	2	124.4
Dead	2	122.7
Dead	2	102.4
Dead	2	169.5
Dead	2	162.1
Dead	2	329.7
Dead	2	167.6
Dead	2	188.9
Dead	2	262.1
Dead	2	311.8
Dead	3	33.3
Dead	3	44.9
Dead	3	70.9
Dead	3	76.1
Dead	3	80.3
Dead	3	92.8
Dead	3	94.4
Dead	3	102.4
Dead	3	227.9
Dead	3	177.2
Dead	3	223.3
Dead	3	191.1
Dead	3	250.3
Dead	3	223.3
Dead	3	291.3

## Sheet: Figure1f_LiveDead_strain
LiveDead Strain	Live	Dead
	176	99

## Sheet: Figure2a-e_lengths_
Length at Start	Length at first division	Added length (um)	∆t	Growth rate (∆L/∆t) um/min	Growth rate (∆L/∆t) um/min/L		Data	N total	Mean	Standard Deviation	Sum	Minimum	Median	Maximum
93.33	124.35	31.02	18	1.72333	0.0184649		Descriptive Statistics	Descriptive Statistics	Descriptive Statistics	Descriptive Statistics	Descriptive Statistics	Descriptive Statistics	Descriptive Statistics	Descriptive Statistics
22.14	30.06	7.92	18	0.44	0.0198735		[Book1]Sheet1
43.9	55.38	11.48	12	0.956667	0.021792		Added length (um)	101	19.7821	22.2894	1998	0.83	11.98	132.8
70.2	96.03	25.83	18	1.435	0.0204416
82.52	122.23	39.71	27	1.47074	0.0178228
67.37	73.39	6.02	15	0.401333	0.00595715		Data	N total	Mean	Standard Deviation	Sum	Minimum	Median	Maximum
23.73	26.87	3.14	15	0.209333	0.00882146		Descriptive Statistics	Descriptive Statistics	Descriptive Statistics	Descriptive Statistics	Descriptive Statistics	Descriptive Statistics	Descriptive Statistics	Descriptive Statistics
75.95	81.02	5.07	6	0.845	0.0111257		[Book1]Sheet1
20.95	23.36	2.41	6	0.401667	0.0191726		Growth rate (∆L/∆t) um/min	101	0.554013	0.39635	55.9553	0.0841	0.422222	1.76289
69.62	70.45	0.83	6	0.138333	0.00198698
24.95	28.55	3.6	9	0.4	0.0160321
21.45	33.47	12.02	12	1.00167	0.0466977
48.53	59.5	10.97	27	0.406296	0.00837206
32.168	34.948	2.78	21	0.132381	0.0041153
28.607	31.674	3.067	3	1.02233	0.0357372
82.727	93.756	11.029	9	1.22544	0.0148131
54.38	60.238	5.858	9	0.650889	0.0119693
57.801	72.34	14.539	12	1.21158	0.0209613
9.273	20.039	10.766	21	0.512667	0.055286
17.764	28.004	10.24	18	0.568889	0.0320248
18.098	29.026	10.928	21	0.520381	0.0287535
12.76	26.65	13.89	30	0.463	0.0362853
109.57	123.77	14.2	36	0.394444	0.00359993
41.871	46.688	4.817	15	0.321133	0.00766959
25.151	26.902	1.751	6	0.291833	0.0116032
17.704	28.638	10.934	30	0.364467	0.0205867
23.369	33.429	10.06	27	0.372593	0.0159439
28.223	32.144	3.921	30	0.1307	0.00463097
22.425	31.021	8.596	39	0.22041	0.00982877
11.14	16.96	5.82	33	0.176364	0.0158316
21.6	28.33	6.73	21	0.320476	0.0148369
31.303	33.857	2.554	12	0.212833	0.00679914
26.254	29.675	3.421	9	0.380111	0.0144782
41.283	46.637	5.354	9	0.594889	0.01441
30.942	43.503	12.561	12	1.04675	0.0338294
123.585	144.842	21.257	23	0.924217	0.00747839
84.985	106.846	21.861	15	1.4574	0.0171489
103.289	119.606	16.317	18	0.9065	0.00877635
17.653	25.894	8.241	18	0.457833	0.0259352
62.346	80.044	17.698	42	0.421381	0.00675875
28.2	32.56	4.36	39	0.111795	0.00396436
11.08	12.83	1.75	3	0.583333	0.0526474
9.55	12.5	2.95	21	0.140476	0.0147095
31.18	34.98	3.8	9	0.422222	0.0135414
34.65	58.06	23.41	60	0.390167	0.0112602
24.73	75.5	50.77	85	0.597294	0.0241526
18.08	29.92	11.84	40	0.296	0.0163717
28.47	66.96	38.49	65	0.592154	0.0207992
22.19	36.39	14.2	35	0.405714	0.0182837
38.99	116.885	77.895	45	1.731	0.044396
25.73	112.19	86.46	100	0.8646	0.0336028
21.65	80.45	58.8	100	0.588	0.0271594
26.17	94.184	68.014	130	0.523185	0.0199918
15.68	97.85	82.17	115	0.714522	0.045569
29.12	78.11	48.99	80	0.612375	0.0210294
23.56	53.76	30.2	80	0.3775	0.0160229
12.87	39.37	26.5	75	0.353333	0.027454
10.6	30.08	19.48	80	0.2435	0.0229717
112.8	130.02	17.22	35	0.492	0.0043617
65.36	198.16	132.8	80	1.66	0.0253978
12.38	27.74	15.36	65	0.236308	0.0190879
10.4	21.75	11.35	45	0.252222	0.0242521
72.58	146.41	73.83	105	0.703143	0.00968783
15.67	27.38	11.71	50	0.2342	0.0149458
40.26	91.78	51.52	70	0.736	0.0182812
24.18	61.91	37.73	75	0.503067	0.0208051
27.83	29.512	1.682	20	0.0841	0.00302192
12.28	24.26	11.98	24	0.499167	0.0406488
16.86	28.63	11.77	24	0.490417	0.0290876
103.316	166.78	63.464	36	1.76289	0.0170631
13.48	18.2	4.72	18	0.262222	0.0194527
45	60.33	15.33	24	0.63875	0.0141944
26.77	50.11	23.34	42	0.555714	0.0207588
88.01	108.13	20.12	20	1.006	0.0114305
10.83	14.23	3.4	18	0.188889	0.0174413
69.19	96.81	27.62	90	0.306889	0.00443545
22.49	44.39	21.9	51	0.429412	0.0190935
48.04	54.74	6.7	49	0.136735	0.00284627
33.09	59.82	26.73	45	0.594	0.017951
26.45	35.722	9.272	30	0.309067	0.0116849
25.87	39.39	13.52	33	0.409697	0.0158368
22.28	38.56	16.28	42	0.387619	0.0173976
16.31	37.31	21	51	0.411765	0.0252461
18.28	30.75	12.47	36	0.346389	0.0189491
44.32	50.15	5.83	36	0.161944	0.00365398
21.89	31.48	9.59	27	0.355185	0.0162259
26.01	44.38	18.37	36	0.510278	0.0196185
10.46	19.46	9	45	0.2	0.0191205
23.85	30.52	6.67	21	0.317619	0.0133174
12.1	14.92	2.82	18	0.156667	0.0129477
16	20.52	4.52	18	0.251111	0.0156944
12.15	20.34	8.19	36	0.2275	0.0187243
10.78	14.18	3.4	21	0.161905	0.015019
46.22	73.62	27.4	39	0.702564	0.0152004
25.3	45.1	19.8	21	0.942857	0.0372671
12.7	32.7	20	49	0.408163	0.0321388
34.8	99.3	64.5	45	1.43333	0.0411877
56.1	59.9	3.8	30	0.126667	0.00225787
106.2	122.5	16.3	33	0.493939	0.00465103
90.1	110	19.9	42	0.47381	0.00525871
83.4	109.2	25.8	36	0.716667	0.00859313

## Sheet: Figure2g_dividion_times
Strain	Replicate	Cell #	Order of division	1st division	2nd division	3rd division	3rd division	4th division	4th division	4th division	4th division			Strain	Replicate	Cell #	Order of division	Division	Time since 1st division		Cell #	Generation	Time		1st cell	2nd cell	3rd cell	4th cell		∆div/∆t. 1 st cell	∆div/∆t. 2nd cell	∆div/∆t. 3rd cell	∆div/∆t. 4th cell
WT	1	1	Frist cell	15	42	66	66	87	90	90	93			WT	1	1	Frist cell	1st generation	15		1st cell	1st gen	15.75		15.75	15.55	15	10.75		15.75	15.55	15	10.75
WT	1	1	Second cell	12	24	48	81	81	72	96	96			WT	1	1	Frist cell	1st generation	15		1st cell	2nd gen	37.33		37.33	35.77	33.38	26.25		21.8	20.22	18.38	15.5
WT	1	1	Frist cell	15	39	69	75	84	84	99	99			WT	1	2	Frist cell	1st generation			1st cell	3rd gen	63.61		63.61	60.6	46.88	43.21		26.28	24.83	13.5	16.96
WT	1	1	Second cell	15	42	69	60	81	81	81	87			WT	1	2	Frist cell	1st generation	24		1st cell	4th gen	86.52		86.52	83.32	66.18	61.91		22.91	22.72	19.3	18.7
WT	1	1	Third cell	12	24	42	51	72	63	72	81			WT	1	3	Frist cell	1st generation			2nd cell	1st gen	15.55
WT	1	1	Third cell	9	18	33	42	60	60	54	54			WT	1	3	Frist cell	1st generation			2nd cell	2nd gen	37.55
WT	1	1	Fourth cell	9	21	30	36	54	57	51	51			WT	1	4	Frist cell	1st generation	18		2nd cell	3rd gen	60.6
WT	1	1	Fourth cell	15	30	42	45	63	60	60	63			WT	1	4	Frist cell	1st generation	21		2nd cell	4th gen	82.43
WT	1	1	Fifth cell	12	33	51	54							WT	1	5	Frist cell	1st generation	12		3rd cell	1st gen	15
														WT	1	5	Frist cell	1st generation	15		3rd cell	2nd gen	33.38
WT	1	2	Frist cell		30	48	42	75	69	66	72			WT	1	6	Frist cell	1st generation	12		3rd cell	3rd gen	46.88
WT	1	2	Second cell	21	18	45	45	72	72	72	66			WT	1	6	Frist cell	1st generation	9		3rd cell	4th gen	66.18
WT	1	2	Frist cell	24	18	45	51	75	69	72	75			WT	1	7	Frist cell	1st generation	15		4th cell	1st gen	10.75
WT	1	2	Second cell	27	87	108								WT	1	7	Frist cell	1st generation	27		4th cell	2nd gen	26.25
WT	1	2	Third cell	15	27	42	39	66	63	60	63			WT	1	8	Frist cell	1st generation	6		4th cell	3rd gen	43.21
														WT	1	8	Frist cell	1st generation	6		4th cell	4th gen	61.91
														WT	1	9	Frist cell	1st generation	18
WT	1	3	Frist cell		39	66	69	75	81	84	84			WT	1	9	Frist cell	1st generation	12
WT	1	3	Second cell	9	27	57	57	81	78	75	87			WT	1	10	Frist cell	1st generation	9
WT	1	3	Frist cell		24	48	48	72	72	72	93			WT	1	10	Frist cell	1st generation
WT	1	3	Second cell	9	48	72	63	84	90	81	84			WT	1	11	Frist cell	1st generation	30
														WT	1	12	Frist cell	1st generation	15
WT	1	4	Frist cell	18	36	72	72	93	102	87	96			WT	1	12	Frist cell	1st generation	9
WT	1	4	Second cell	15	27	45	48	72	72	75	75			WT	1	13	Frist cell	1st generation	30
WT	1	4	Frist cell	21	60	84	75	93	96	93	93			WT	1	14	Frist cell	1st generation	15
WT	1	4	Second cell	9	15	36	36	51	57	87	87			WT	1	14	Frist cell	1st generation	12
WT	1	4	Third cell	12	30	54	51	75	78	69	69			WT	1	15	Frist cell	1st generation	15
														WT	1	15	Frist cell	1st generation	18
WT	1	5	Frist cell	12	39	81	84	111	105	105	108			WT	1	1	Frist cell	2nd generation	42
WT	1	5	Second cell	15	33	42	51	69	75	84	108			WT	1	1	Frist cell	2nd generation	39
WT	1	5	Frist cell	15	30	78	81	96	105	102	102			WT	1	2	Frist cell	2nd generation	30
WT	1	5	Second cell	15	57	78	84	96		84	90			WT	1	2	Frist cell	2nd generation	18
WT	1	5	Third cell	6	21	42	45	66	69	93				WT	1	3	Frist cell	2nd generation	39
														WT	1	3	Frist cell	2nd generation	24
WT	1	6	Frist cell	12	33	69	69	93	96	96	102			WT	1	4	Frist cell	2nd generation	36
WT	1	6	Second cell	69	90	111	111	141	141					WT	1	4	Frist cell	2nd generation	60
WT	1	6	Frist cell	9	36	45	48	72	108	75	81			WT	1	5	Frist cell	2nd generation	39
WT	1	6	Second cell	3	33	60	66	90	93	93	93			WT	1	5	Frist cell	2nd generation	30
WT	1	6	Third cell	6	45	63	60	79	79					WT	1	6	Frist cell	2nd generation	33
WT	1	6	Fourth cell	27	48	72	81	96	96	96	96			WT	1	6	Frist cell	2nd generation	36
														WT	1	7	Frist cell	2nd generation	48
WT	1	7	Frist cell	15	48	57	63	73	90					WT	1	7	Frist cell	2nd generation	57
WT	1	7	Second cell	12	9	60		111	111					WT	1	8	Frist cell	2nd generation	36
WT	1	7	Frist cell	27	57	84	90	114	120					WT	1	8	Frist cell	2nd generation	27
WT	1	7	Second cell	24	39	57	57	81	84	84	84			WT	1	9	Frist cell	2nd generation	36
WT	1	7	Third cell	12	27	42	48	60	66	69	69			WT	1	9	Frist cell	2nd generation	45
WT	1	7	Fourth cell	12	21	42	42	57	57	60	60			WT	1	10	Frist cell	2nd generation	48
														WT	1	10	Frist cell	2nd generation
WT	1	8	Frist cell	6	36	63	63	84	84	84	90			WT	1	11	Frist cell	2nd generation	45
WT	1	8	Frist cell	6	27	57	54	84	84	84	96			WT	1	12	Frist cell	2nd generation	36
														WT	1	12	Frist cell	2nd generation	27
WT	1	9	Frist cell	18	36	63	69	84	84	90	93			WT	1	13	Frist cell	2nd generation	48
WT	1	9	Second cell											WT	1	14	Frist cell	2nd generation	39
WT	1	9	Frist cell	12	45	51	54	69	72	81				WT	1	14	Frist cell	2nd generation	30
WT	1	9	Second cell											WT	1	15	Frist cell	2nd generation	33
WT	1	9	Third cell	21	33	48	51	66	69	69	69			WT	1	15	Frist cell	2nd generation	27
WT	1	9	Fourth cell	3	18	42	39	63		87				WT	1	1	Frist cell	3nd generation	66
														WT	1	1	Frist cell	3nd generation	69
WT	1	10	Frist cell	9	48	57	81	93	93	90	93			WT	1	2	Frist cell	3nd generation	48
WT	1	10	Second cell	12	36	60	63	78	87	84	96			WT	1	2	Frist cell	3nd generation	45
WT	1	10	Frist cell											WT	1	3	Frist cell	3nd generation	66
WT	1	10	Second cell											WT	1	3	Frist cell	3nd generation	48
WT	1	10	Third cell	12	30	57	63	81	84					WT	1	4	Frist cell	3nd generation	72
WT	1	10	Fourth cell	12	30	45	45	57	57					WT	1	4	Frist cell	3nd generation	84
														WT	1	5	Frist cell	3nd generation	81
WT	1	11	Frist cell	30	45	60	63	81	87	87	108			WT	1	5	Frist cell	3nd generation	78
WT	1	11	Second cell	24	39	57	54	78	72	69				WT	1	6	Frist cell	3nd generation	69
WT	1	11	Third cell	9	24	33	36	51	51	54	54			WT	1	6	Frist cell	3nd generation	45
														WT	1	7	Frist cell	3nd generation	57
WT	1	12	Frist cell	15	36	57	60	90	81	81	84			WT	1	7	Frist cell	3nd generation	84
WT	1	12	Second cell	21	33	53	60	84	84	78	88			WT	1	8	Frist cell	3nd generation	63
WT	1	12	Frist cell	9	27	51	51	69	69	75	73			WT	1	8	Frist cell	3nd generation	57
WT	1	12	Third cell	6	24	36	36	57	57	51	54			WT	1	9	Frist cell	3nd generation	63
WT	1	12	Fourth cell	15	27	48	48	63	63	61	61			WT	1	9	Frist cell	3nd generation	51
														WT	1	10	Frist cell	3nd generation	57
WT	1	13	Frist cell	30	48	87	90	108	105	117	117			WT	1	10	Frist cell	3nd generation
WT	1	13	Second cell	12	33	114	105							WT	1	11	Frist cell	3nd generation	60
														WT	1	12	Frist cell	3nd generation	57
WT	1	14	Frist cell	15	39	57	54	66	69	75	69			WT	1	12	Frist cell	3nd generation	51
WT	1	14	Second cell	24	51	60	66	75	78	84	84			WT	1	13	Frist cell	3nd generation	87
														WT	1	14	Frist cell	3nd generation	57
WT	1	14	Frist cell	12	30	45	48	63	66	72	66			WT	1	14	Frist cell	3nd generation	45
WT	1	14	Second cell	12	33	54	57	72	75	72	72			WT	1	15	Frist cell	3nd generation	60
WT	1	14	Third cell	12	18	30	30	48	48	48	48			WT	1	15	Frist cell	3nd generation	60
														WT	1	1	Frist cell	3nd generation	66
WT	1	15	Frist cell	15	33	60	72	87	87	87	84			WT	1	1	Frist cell	3nd generation	75
WT	1	15	Second cell	6	18	45	51	78	81	78	78			WT	1	2	Frist cell	3nd generation	42
WT	1	15	Frist cell	18	27	60	63	81	78	81	78			WT	1	2	Frist cell	3nd generation	51
WT	1	15	Second cell	21	36	51	57	87	87	81	81			WT	1	3	Frist cell	3nd generation	69
WT	1	15	Third cell	6	18	48	51	78	78					WT	1	3	Frist cell	3nd generation	48
WT	1	15	Fourth cell	27	36	45	48	63	63	69	69			WT	1	4	Frist cell	3nd generation	72
														WT	1	4	Frist cell	3nd generation	75
														WT	1	5	Frist cell	3nd generation	84
														WT	1	5	Frist cell	3nd generation	81
														WT	1	6	Frist cell	3nd generation	69
														WT	1	6	Frist cell	3nd generation	48
														WT	1	7	Frist cell	3nd generation	63
														WT	1	7	Frist cell	3nd generation	90
														WT	1	8	Frist cell	3nd generation	63
														WT	1	8	Frist cell	3nd generation	54
														WT	1	9	Frist cell	3nd generation	69
														WT	1	9	Frist cell	3nd generation	54
														WT	1	10	Frist cell	3nd generation	81
														WT	1	10	Frist cell	3nd generation
														WT	1	11	Frist cell	3nd generation	63
														WT	1	12	Frist cell	3nd generation	60
														WT	1	12	Frist cell	3nd generation	51
														WT	1	13	Frist cell	3nd generation	90
														WT	1	14	Frist cell	3nd generation	54
														WT	1	14	Frist cell	3nd generation	48
														WT	1	15	Frist cell	3nd generation	72
														WT	1	15	Frist cell	3nd generation	63
														WT	1	1	Frist cell	4th generation	87
														WT	1	1	Frist cell	4th generation	84
														WT	1	2	Frist cell	4th generation	75
														WT	1	2	Frist cell	4th generation	75
														WT	1	3	Frist cell	4th generation	75
														WT	1	3	Frist cell	4th generation	72
														WT	1	4	Frist cell	4th generation	93
														WT	1	4	Frist cell	4th generation	93
														WT	1	5	Frist cell	4th generation	111
														WT	1	5	Frist cell	4th generation	96
														WT	1	6	Frist cell	4th generation	93
														WT	1	6	Frist cell	4th generation	72
														WT	1	7	Frist cell	4th generation	73
														WT	1	7	Frist cell	4th generation	114
														WT	1	8	Frist cell	4th generation	84
														WT	1	8	Frist cell	4th generation	84
														WT	1	9	Frist cell	4th generation	84
														WT	1	9	Frist cell	4th generation	69
														WT	1	10	Frist cell	4th generation	93
														WT	1	10	Frist cell	4th generation
														WT	1	11	Frist cell	4th generation	81
														WT	1	12	Frist cell	4th generation	90
														WT	1	12	Frist cell	4th generation	69
														WT	1	13	Frist cell	4th generation	108
														WT	1	14	Frist cell	4th generation	66
														WT	1	14	Frist cell	4th generation	63
														WT	1	15	Frist cell	4th generation	87
														WT	1	15	Frist cell	4th generation	81
														WT	1	1	Frist cell	4th generation	90
														WT	1	1	Frist cell	4th generation	84
														WT	1	2	Frist cell	4th generation	69
														WT	1	2	Frist cell	4th generation	69
														WT	1	3	Frist cell	4th generation	81
														WT	1	3	Frist cell	4th generation	72
														WT	1	4	Frist cell	4th generation	102
														WT	1	4	Frist cell	4th generation	96
														WT	1	5	Frist cell	4th generation	105
														WT	1	5	Frist cell	4th generation	105
														WT	1	6	Frist cell	4th generation	96
														WT	1	6	Frist cell	4th generation	108
														WT	1	7	Frist cell	4th generation	90
														WT	1	7	Frist cell	4th generation	120
														WT	1	8	Frist cell	4th generation	84
														WT	1	8	Frist cell	4th generation	84
														WT	1	9	Frist cell	4th generation	84
														WT	1	9	Frist cell	4th generation	72
														WT	1	10	Frist cell	4th generation	93
														WT	1	10	Frist cell	4th generation
														WT	1	11	Frist cell	4th generation	87
														WT	1	12	Frist cell	4th generation	81
														WT	1	12	Frist cell	4th generation	69
														WT	1	13	Frist cell	4th generation	105
														WT	1	14	Frist cell	4th generation	69
														WT	1	14	Frist cell	4th generation	66
														WT	1	15	Frist cell	4th generation	87
														WT	1	15	Frist cell	4th generation	78
														WT	1	1	Frist cell	4th generation	90
														WT	1	1	Frist cell	4th generation	99
														WT	1	2	Frist cell	4th generation	66
														WT	1	2	Frist cell	4th generation	72
														WT	1	3	Frist cell	4th generation	84
														WT	1	3	Frist cell	4th generation	72
														WT	1	4	Frist cell	4th generation	87
														WT	1	4	Frist cell	4th generation	93
														WT	1	5	Frist cell	4th generation	105
														WT	1	5	Frist cell	4th generation	102
														WT	1	6	Frist cell	4th generation	96
														WT	1	6	Frist cell	4th generation	75
														WT	1	7	Frist cell	4th generation
														WT	1	7	Frist cell	4th generation
														WT	1	8	Frist cell	4th generation	84
														WT	1	8	Frist cell	4th generation	84
														WT	1	9	Frist cell	4th generation	90
														WT	1	9	Frist cell	4th generation	81
														WT	1	10	Frist cell	4th generation	90
														WT	1	10	Frist cell	4th generation
														WT	1	11	Frist cell	4th generation	87
														WT	1	12	Frist cell	4th generation	81
														WT	1	12	Frist cell	4th generation	75
														WT	1	13	Frist cell	4th generation	117
														WT	1	14	Frist cell	4th generation	75
														WT	1	14	Frist cell	4th generation	72
														WT	1	15	Frist cell	4th generation	87
														WT	1	15	Frist cell	4th generation	81
														WT	1	1	Frist cell	4th generation	93
														WT	1	1	Frist cell	4th generation	99
														WT	1	2	Frist cell	4th generation	72
														WT	1	2	Frist cell	4th generation	75
														WT	1	3	Frist cell	4th generation	84
														WT	1	3	Frist cell	4th generation	93
														WT	1	4	Frist cell	4th generation	96
														WT	1	4	Frist cell	4th generation	93
														WT	1	5	Frist cell	4th generation	108
														WT	1	5	Frist cell	4th generation	102
														WT	1	6	Frist cell	4th generation	102
														WT	1	6	Frist cell	4th generation	81
														WT	1	7	Frist cell	4th generation
														WT	1	7	Frist cell	4th generation
														WT	1	8	Frist cell	4th generation	90
														WT	1	8	Frist cell	4th generation	96
														WT	1	9	Frist cell	4th generation	93
														WT	1	9	Frist cell	4th generation
														WT	1	10	Frist cell	4th generation	93
														WT	1	10	Frist cell	4th generation
														WT	1	11	Frist cell	4th generation	108
														WT	1	12	Frist cell	4th generation	84
														WT	1	12	Frist cell	4th generation	73
														WT	1	13	Frist cell	4th generation	117
														WT	1	14	Frist cell	4th generation	69
														WT	1	14	Frist cell	4th generation	66
														WT	1	15	Frist cell	4th generation	84
														WT	1	15	Frist cell	4th generation	78
														WT	1	1	Second cell	1st generation	12
														WT	1	1	Second cell	1st generation	15
														WT	1	2	Second cell	1st generation	21
														WT	1	2	Second cell	1st generation	27
														WT	1	3	Second cell	1st generation	9
														WT	1	3	Second cell	1st generation	9
														WT	1	4	Second cell	1st generation	15
														WT	1	4	Second cell	1st generation	9
														WT	1	5	Second cell	1st generation	15
														WT	1	5	Second cell	1st generation	15
														WT	1	6	Second cell	1st generation	25
														WT	1	6	Second cell	1st generation	3
														WT	1	7	Second cell	1st generation	12
														WT	1	7	Second cell	1st generation	24
														WT	1	9	Second cell	1st generation
														WT	1	9	Second cell	1st generation
														WT	1	10	Second cell	1st generation	12
														WT	1	10	Second cell	1st generation
														WT	1	11	Second cell	1st generation	24
														WT	1	12	Second cell	1st generation	21
														WT	1	13	Second cell	1st generation	12
														WT	1	14	Second cell	1st generation	24
														WT	1	14	Second cell	1st generation	12
														WT	1	15	Second cell	1st generation	6
														WT	1	15	Second cell	1st generation	21
														WT	1	1	Second cell	2nd generation	24
														WT	1	1	Second cell	2nd generation	42
														WT	1	2	Second cell	2nd generation	18
														WT	1	2	Second cell	2nd generation	69
														WT	1	3	Second cell	2nd generation	27
														WT	1	3	Second cell	2nd generation	48
														WT	1	4	Second cell	2nd generation	27
														WT	1	4	Second cell	2nd generation	15
														WT	1	5	Second cell	2nd generation	33
														WT	1	5	Second cell	2nd generation	57
														WT	1	6	Second cell	2nd generation	67
														WT	1	6	Second cell	2nd generation	33
														WT	1	7	Second cell	2nd generation	9
														WT	1	7	Second cell	2nd generation	39
														WT	1	9	Second cell	2nd generation
														WT	1	9	Second cell	2nd generation
														WT	1	10	Second cell	2nd generation	36
														WT	1	10	Second cell	2nd generation
														WT	1	11	Second cell	2nd generation	39
														WT	1	12	Second cell	2nd generation	33
														WT	1	13	Second cell	2nd generation	33
														WT	1	14	Second cell	2nd generation	51
														WT	1	14	Second cell	2nd generation	33
														WT	1	15	Second cell	2nd generation	18
														WT	1	15	Second cell	2nd generation	36
														WT	1	1	Second cell	3nd generation	48
														WT	1	1	Second cell	3nd generation	69
														WT	1	2	Second cell	3nd generation	45
														WT	1	2	Second cell	3nd generation	87
														WT	1	3	Second cell	3nd generation	57
														WT	1	3	Second cell	3nd generation	72
														WT	1	4	Second cell	3nd generation	45
														WT	1	4	Second cell	3nd generation	36
														WT	1	5	Second cell	3nd generation	42
														WT	1	5	Second cell	3nd generation	78
														WT	1	6	Second cell	3nd generation	99
														WT	1	6	Second cell	3nd generation	60
														WT	1	7	Second cell	3nd generation	60
														WT	1	7	Second cell	3nd generation	57
														WT	1	9	Second cell	3nd generation
														WT	1	9	Second cell	3nd generation
														WT	1	10	Second cell	3nd generation	60
														WT	1	10	Second cell	3nd generation
														WT	1	11	Second cell	3nd generation	57
														WT	1	12	Second cell	3nd generation	53
														WT	1	13	Second cell	3nd generation	87
														WT	1	14	Second cell	3nd generation	60
														WT	1	14	Second cell	3nd generation	54
														WT	1	15	Second cell	3nd generation	45
														WT	1	15	Second cell	3nd generation	51
														WT	1	1	Second cell	3nd generation	81
														WT	1	1	Second cell	3nd generation	60
														WT	1	2	Second cell	3nd generation	45
														WT	1	2	Second cell	3nd generation
														WT	1	3	Second cell	3nd generation	57
														WT	1	3	Second cell	3nd generation	63
														WT	1	4	Second cell	3nd generation	48
														WT	1	4	Second cell	3nd generation	36
														WT	1	5	Second cell	3nd generation	51
														WT	1	5	Second cell	3nd generation	84
														WT	1	6	Second cell	3nd generation	84
														WT	1	6	Second cell	3nd generation	66
														WT	1	7	Second cell	3nd generation
														WT	1	7	Second cell	3nd generation	57
														WT	1	9	Second cell	3nd generation
														WT	1	9	Second cell	3nd generation
														WT	1	10	Second cell	3nd generation	63
														WT	1	10	Second cell	3nd generation
														WT	1	11	Second cell	3nd generation	54
														WT	1	12	Second cell	3nd generation	60
														WT	1	13	Second cell	3nd generation	83
														WT	1	14	Second cell	3nd generation	66
														WT	1	14	Second cell	3nd generation	57
														WT	1	15	Second cell	3nd generation	51
														WT	1	15	Second cell	3nd generation	57
														WT	1	1	Second cell	4th generation	81
														WT	1	1	Second cell	4th generation	81
														WT	1	2	Second cell	4th generation	72
														WT	1	2	Second cell	4th generation
														WT	1	3	Second cell	4th generation	81
														WT	1	3	Second cell	4th generation	84
														WT	1	4	Second cell	4th generation	72
														WT	1	4	Second cell	4th generation	51
														WT	1	5	Second cell	4th generation	69
														WT	1	5	Second cell	4th generation	96
														WT	1	6	Second cell	4th generation	105
														WT	1	6	Second cell	4th generation	90
														WT	1	7	Second cell	4th generation	111
														WT	1	7	Second cell	4th generation	81
														WT	1	9	Second cell	4th generation
														WT	1	9	Second cell	4th generation
														WT	1	10	Second cell	4th generation	78
														WT	1	10	Second cell	4th generation
														WT	1	11	Second cell	4th generation	78
														WT	1	12	Second cell	4th generation	84
														WT	1	13	Second cell	4th generation
														WT	1	14	Second cell	4th generation	75
														WT	1	14	Second cell	4th generation	72
														WT	1	15	Second cell	4th generation	78
														WT	1	15	Second cell	4th generation	87
														WT	1	1	Second cell	4th generation	72
														WT	1	1	Second cell	4th generation	81
														WT	1	2	Second cell	4th generation	72
														WT	1	2	Second cell	4th generation
														WT	1	3	Second cell	4th generation	78
														WT	1	3	Second cell	4th generation	90
														WT	1	4	Second cell	4th generation	72
														WT	1	4	Second cell	4th generation	57
														WT	1	5	Second cell	4th generation	75
														WT	1	5	Second cell	4th generation
														WT	1	6	Second cell	4th generation	111
														WT	1	6	Second cell	4th generation	93
														WT	1	7	Second cell	4th generation	111
														WT	1	7	Second cell	4th generation	84
														WT	1	9	Second cell	4th generation
														WT	1	9	Second cell	4th generation
														WT	1	10	Second cell	4th generation	87
														WT	1	10	Second cell	4th generation
														WT	1	11	Second cell	4th generation	72
														WT	1	12	Second cell	4th generation	84
														WT	1	13	Second cell	4th generation
														WT	1	14	Second cell	4th generation	78
														WT	1	14	Second cell	4th generation	75
														WT	1	15	Second cell	4th generation	81
														WT	1	15	Second cell	4th generation	87
														WT	1	1	Second cell	4th generation	96
														WT	1	1	Second cell	4th generation	81
														WT	1	2	Second cell	4th generation	72
														WT	1	2	Second cell	4th generation
														WT	1	3	Second cell	4th generation	75
														WT	1	3	Second cell	4th generation	81
														WT	1	4	Second cell	4th generation	75
														WT	1	4	Second cell	4th generation	87
														WT	1	5	Second cell	4th generation	84
														WT	1	5	Second cell	4th generation	84
														WT	1	6	Second cell	4th generation
														WT	1	6	Second cell	4th generation	93
														WT	1	7	Second cell	4th generation
														WT	1	7	Second cell	4th generation	84
														WT	1	9	Second cell	4th generation
														WT	1	9	Second cell	4th generation
														WT	1	10	Second cell	4th generation	84
														WT	1	10	Second cell	4th generation
														WT	1	11	Second cell	4th generation	69
														WT	1	12	Second cell	4th generation	78
														WT	1	13	Second cell	4th generation
														WT	1	14	Second cell	4th generation	84
														WT	1	14	Second cell	4th generation	72
														WT	1	15	Second cell	4th generation	78
														WT	1	15	Second cell	4th generation	81
														WT	1	1	Second cell	4th generation	96
														WT	1	1	Second cell	4th generation	87
														WT	1	2	Second cell	4th generation	66
														WT	1	2	Second cell	4th generation
														WT	1	3	Second cell	4th generation	87
														WT	1	3	Second cell	4th generation	84
														WT	1	4	Second cell	4th generation	75
														WT	1	4	Second cell	4th generation	87
														WT	1	5	Second cell	4th generation	108
														WT	1	5	Second cell	4th generation	90
														WT	1	6	Second cell	4th generation
														WT	1	6	Second cell	4th generation	93
														WT	1	7	Second cell	4th generation
														WT	1	7	Second cell	4th generation	84
														WT	1	9	Second cell	4th generation
														WT	1	9	Second cell	4th generation
														WT	1	10	Second cell	4th generation	96
														WT	1	10	Second cell	4th generation
														WT	1	11	Second cell	4th generation
														WT	1	12	Second cell	4th generation	88
														WT	1	13	Second cell	4th generation
														WT	1	14	Second cell	4th generation	84
														WT	1	14	Second cell	4th generation	72
														WT	1	15	Second cell	4th generation	78
														WT	1	15	Second cell	4th generation	81
														WT	1	1	Third cell	1st generation	12
														WT	1	1	Third cell	1st generation	9
														WT	1	2	Third cell	1st generation	15
														WT	1	4	Third cell	1st generation	12
														WT	1	5	Third cell	1st generation	6
														WT	1	6	Third cell	1st generation	6
														WT	1	7	Third cell	1st generation	12
														WT	1	9	Third cell	1st generation	21
														WT	1	10	Third cell	1st generation	12
														WT	1	12	Third cell	1st generation	6
														WT	1	14	Third cell	1st generation	12
														WT	1	15	Third cell	1st generation	6
														WT	1	1	Third cell	2nd generation	24
														WT	1	1	Third cell	2nd generation	18
														WT	1	2	Third cell	2nd generation	27
														WT	1	4	Third cell	2nd generation	30
														WT	1	5	Third cell	2nd generation	21
														WT	1	6	Third cell	2nd generation	45
														WT	1	7	Third cell	2nd generation	27
														WT	1	9	Third cell	2nd generation	33
														WT	1	10	Third cell	2nd generation	30
														WT	1	12	Third cell	2nd generation	24
														WT	1	14	Third cell	2nd generation	18
														WT	1	15	Third cell	2nd generation	18
														WT	1	1	Third cell	3nd generation	42
														WT	1	1	Third cell	3nd generation	33
														WT	1	2	Third cell	3nd generation	42
														WT	1	4	Third cell	3nd generation	54
														WT	1	5	Third cell	3nd generation	42
														WT	1	6	Third cell	3nd generation	33
														WT	1	7	Third cell	3nd generation	42
														WT	1	9	Third cell	3nd generation	48
														WT	1	10	Third cell	3nd generation	57
														WT	1	12	Third cell	3nd generation	36
														WT	1	14	Third cell	3nd generation	30
														WT	1	15	Third cell	3nd generation	48
														WT	1	1	Third cell	3nd generation	51
														WT	1	1	Third cell	3nd generation	42
														WT	1	2	Third cell	3nd generation	39
														WT	1	4	Third cell	3nd generation	51
														WT	1	5	Third cell	3nd generation	45
														WT	1	6	Third cell	3nd generation	43
														WT	1	7	Third cell	3nd generation	48
														WT	1	9	Third cell	3nd generation	51
														WT	1	10	Third cell	3nd generation	43
														WT	1	12	Third cell	3nd generation	36
														WT	1	14	Third cell	3nd generation	30
														WT	1	15	Third cell	3nd generation	51
														WT	1	1	Third cell	4th generation	51
														WT	1	1	Third cell	4th generation	42
														WT	1	2	Third cell	4th generation	39
														WT	1	4	Third cell	4th generation	51
														WT	1	5	Third cell	4th generation	45
														WT	1	6	Third cell	4th generation	60
														WT	1	7	Third cell	4th generation	48
														WT	1	9	Third cell	4th generation	51
														WT	1	10	Third cell	4th generation	63
														WT	1	12	Third cell	4th generation	36
														WT	1	14	Third cell	4th generation	30
														WT	1	15	Third cell	4th generation	51
														WT	1	1	Third cell	4th generation	72
														WT	1	1	Third cell	4th generation	60
														WT	1	2	Third cell	4th generation	66
														WT	1	4	Third cell	4th generation	75
														WT	1	5	Third cell	4th generation	66
														WT	1	6	Third cell	4th generation	79
														WT	1	7	Third cell	4th generation	60
														WT	1	9	Third cell	4th generation	66
														WT	1	10	Third cell	4th generation	81
														WT	1	12	Third cell	4th generation	57
														WT	1	14	Third cell	4th generation	48
														WT	1	15	Third cell	4th generation	78
														WT	1	1	Third cell	4th generation	63
														WT	1	1	Third cell	4th generation	60
														WT	1	2	Third cell	4th generation	63
														WT	1	4	Third cell	4th generation	78
														WT	1	5	Third cell	4th generation	69
														WT	1	6	Third cell	4th generation	79
														WT	1	7	Third cell	4th generation	66
														WT	1	9	Third cell	4th generation	69
														WT	1	10	Third cell	4th generation	84
														WT	1	12	Third cell	4th generation	57
														WT	1	14	Third cell	4th generation	48
														WT	1	15	Third cell	4th generation	78
														WT	1	1	Third cell	4th generation	72
														WT	1	1	Third cell	4th generation	54
														WT	1	2	Third cell	4th generation	60
														WT	1	4	Third cell	4th generation	69
														WT	1	5	Third cell	4th generation	93
														WT	1	6	Third cell	4th generation
														WT	1	7	Third cell	4th generation	69
														WT	1	9	Third cell	4th generation	69
														WT	1	10	Third cell	4th generation
														WT	1	12	Third cell	4th generation	51
														WT	1	14	Third cell	4th generation	48
														WT	1	15	Third cell	4th generation
														WT	1	1	Third cell	4th generation	81
														WT	1	1	Third cell	4th generation	54
														WT	1	2	Third cell	4th generation	63
														WT	1	4	Third cell	4th generation	69
														WT	1	5	Third cell	4th generation
														WT	1	6	Third cell	4th generation
														WT	1	7	Third cell	4th generation	69
														WT	1	9	Third cell	4th generation	69
														WT	1	10	Third cell	4th generation
														WT	1	12	Third cell	4th generation	54
														WT	1	14	Third cell	4th generation	48
														WT	1	15	Third cell	4th generation
														WT	1	1	Fourth cell	1st generation	9
														WT	1	1	Fourth cell	1st generation	15
														WT	1	6	Fourth cell	1st generation	27
														WT	1	7	Fourth cell	1st generation	12
														WT	1	9	Fourth cell	1st generation	3
														WT	1	10	Fourth cell	1st generation	12
														WT	1	12	Fourth cell	1st generation	15
														WT	1	15	Fourth cell	1st generation	27
														WT	1	1	Fourth cell	2nd generation	21
														WT	1	1	Fourth cell	2nd generation	30
														WT	1	6	Fourth cell	2nd generation	25
														WT	1	7	Fourth cell	2nd generation	21
														WT	1	9	Fourth cell	2nd generation	18
														WT	1	10	Fourth cell	2nd generation	30
														WT	1	12	Fourth cell	2nd generation	27
														WT	1	15	Fourth cell	2nd generation	36
														WT	1	1	Fourth cell	2nd generation	30
														WT	1	1	Fourth cell	2nd generation	42
														WT	1	6	Fourth cell	2nd generation	32
														WT	1	7	Fourth cell	2nd generation	42
														WT	1	9	Fourth cell	2nd generation	42
														WT	1	10	Fourth cell	2nd generation	45
														WT	1	12	Fourth cell	2nd generation	48
														WT	1	15	Fourth cell	2nd generation	45
														WT	1	1	Fourth cell	3nd generation	30
														WT	1	1	Fourth cell	3nd generation	42
														WT	1	6	Fourth cell	3nd generation	72
														WT	1	7	Fourth cell	3nd generation	42
														WT	1	9	Fourth cell	3nd generation	42
														WT	1	10	Fourth cell	3nd generation	45
														WT	1	12	Fourth cell	3nd generation	48
														WT	1	15	Fourth cell	3nd generation	45
														WT	1	1	Fourth cell	3nd generation	36
														WT	1	1	Fourth cell	3nd generation	45
														WT	1	6	Fourth cell	3nd generation	81
														WT	1	7	Fourth cell	3nd generation	42
														WT	1	9	Fourth cell	3nd generation	39
														WT	1	10	Fourth cell	3nd generation	45
														WT	1	12	Fourth cell	3nd generation	48
														WT	1	15	Fourth cell	3nd generation	48
														WT	1	1	Fourth cell	4th generation	54
														WT	1	1	Fourth cell	4th generation	63
														WT	1	6	Fourth cell	4th generation	96
														WT	1	7	Fourth cell	4th generation	57
														WT	1	9	Fourth cell	4th generation	63
														WT	1	10	Fourth cell	4th generation	57
														WT	1	12	Fourth cell	4th generation	63
														WT	1	15	Fourth cell	4th generation	63
														WT	1	1	Fourth cell	4th generation	57
														WT	1	1	Fourth cell	4th generation	60
														WT	1	6	Fourth cell	4th generation	96
														WT	1	7	Fourth cell	4th generation	57
														WT	1	9	Fourth cell	4th generation
														WT	1	10	Fourth cell	4th generation	57
														WT	1	12	Fourth cell	4th generation	63
														WT	1	15	Fourth cell	4th generation	63
														WT	1	1	Fourth cell	4th generation	51
														WT	1	1	Fourth cell	4th generation	60
														WT	1	6	Fourth cell	4th generation	96
														WT	1	7	Fourth cell	4th generation	60
														WT	1	9	Fourth cell	4th generation	87
														WT	1	10	Fourth cell	4th generation
														WT	1	12	Fourth cell	4th generation	61
														WT	1	15	Fourth cell	4th generation	69
														WT	1	1	Fourth cell	4th generation	51
														WT	1	1	Fourth cell	4th generation	63
														WT	1	6	Fourth cell	4th generation	96
														WT	1	7	Fourth cell	4th generation	60
														WT	1	9	Fourth cell	4th generation
														WT	1	10	Fourth cell	4th generation
														WT	1	12	Fourth cell	4th generation	61
														WT	1	15	Fourth cell	4th generation	69

## Sheet: Figure2I_Lengths_Rods_
1st Div	2nd Div	3rd Div	4th Div	No infection
2.264	1.743	1.27	2.104	1.973
2.417	2.113	2.251	2.139	2.014
2.443	2.194	2.309	2.224	2.046
2.673	2.256	2.344	2.309	2.148
2.765	2.33	2.378	2.386	2.158
2.967	2.358	2.4	2.391	2.161
2.973	2.378	2.46	2.401	2.165
3.059	2.386	2.462	2.414	2.191
3.072	2.498	2.498	2.44	2.191
3.097	2.509	2.541	2.445	2.223
3.122	2.529	2.557	2.452	2.224
3.137	2.529	2.575	2.474	2.234
3.15	2.529	2.575	2.474	2.234
3.213	2.6	2.589	2.48	2.235
3.219	2.634	2.621	2.48	2.264
3.244	2.634	2.629	2.483	2.273
3.333	2.729	2.629	2.485	2.274
3.337	2.739	2.633	2.491	2.278
3.395	2.741	2.637	2.494	2.279
3.418	2.782	2.658	2.494	2.285
3.434	2.796	2.675	2.498	2.291
3.451	2.798	2.695	2.508	2.292
3.457	2.805	2.705	2.511	2.306
3.484	2.834	2.724	2.52	2.311
3.489	2.861	2.724	2.522	2.317
3.501	2.862	2.726	2.522	2.319
3.505	2.874	2.729	2.532	2.337
3.55	2.892	2.732	2.532	2.339
3.551	2.9	2.733	2.537	2.339
3.554	2.911	2.736	2.543	2.343
3.555	2.92	2.737	2.546	2.344
3.56	2.932	2.744	2.546	2.346
3.56	2.939	2.758	2.548	2.35
3.583	2.949	2.758	2.555	2.35
3.645	2.981	2.758	2.556	2.356
3.703	3.006	2.765	2.557	2.357
3.726	3.013	2.768	2.561	2.361
3.738	3.014	2.771	2.561	2.362
3.782	3.021	2.793	2.562	2.364
3.795	3.025	2.793	2.564	2.369
3.8	3.043	2.794	2.568	2.369
3.848	3.055	2.797	2.568	2.377
3.861	3.072	2.798	2.572	2.39
3.863	3.075	2.807	2.575	2.391
3.867	3.085	2.812	2.579	2.392
3.871	3.087	2.817	2.59	2.401
3.872	3.089	2.819	2.595	2.402
3.876	3.098	2.842	2.595	2.405
3.88	3.116	2.848	2.597	2.411
3.895	3.129	2.856	2.602	2.413
3.898	3.134	2.856	2.604	2.42
3.9	3.137	2.856	2.618	2.424
3.95	3.139	2.859	2.618	2.428
3.957	3.139	2.864	2.623	2.429
3.969	3.143	2.874	2.623	2.432
3.974	3.143	2.878	2.623	2.442
4	3.155	2.879	2.625	2.443
4.028	3.178	2.882	2.625	2.445
4.045	3.191	2.885	2.63	2.447
4.063	3.199	2.89	2.634	2.451
4.075	3.228	2.892	2.635	2.451
4.093	3.233	2.892	2.638	2.459
4.122	3.241	2.892	2.638	2.462
4.123	3.244	2.899	2.638	2.462
4.148	3.257	2.9	2.643	2.463
4.189	3.257	2.903	2.644	2.466
4.2	3.274	2.905	2.645	2.469
4.21	3.281	2.911	2.647	2.469
4.232	3.287	2.912	2.649	2.471
4.238	3.298	2.916	2.653	2.477
4.248	3.307	2.917	2.657	2.479
4.29	3.309	2.922	2.66	2.48
4.3	3.309	2.925	2.665	2.483
4.31	3.316	2.932	2.665	2.483
4.321	3.32	2.936	2.667	2.484
4.323	3.327	2.942	2.672	2.49
4.338	3.332	2.943	2.675	2.492
4.346	3.343	2.944	2.675	2.492
4.359	3.348	2.949	2.675	2.492
4.362	3.357	2.967	2.676	2.492
4.376	3.363	2.967	2.679	2.492
4.385	3.374	2.97	2.68	2.498
4.397	3.375	2.976	2.683	2.498
4.417	3.375	2.981	2.686	2.505
4.446	3.383	2.982	2.686	2.508
4.459	3.383	2.99	2.686	2.515
4.473	3.387	2.993	2.69	2.519
4.496	3.387	2.994	2.693	2.525
4.545	3.405	3.002	2.693	2.532
4.568	3.407	3.002	2.693	2.534
4.569	3.419	3.002	2.694	2.538
4.575	3.431	3.008	2.695	2.543
4.629	3.431	3.012	2.697	2.543
4.63	3.433	3.013	2.697	2.543
4.667	3.449	3.014	2.697	2.547
4.747	3.451	3.014	2.697	2.551
4.757	3.459	3.017	2.697	2.555
4.77	3.464	3.022	2.697	2.555
4.79	3.468	3.026	2.698	2.559
4.864	3.473	3.027	2.705	2.562
4.875	3.481	3.03	2.707	2.562
4.932	3.485	3.032	2.71	2.568
4.994	3.493	3.032	2.71	2.568
5.027	3.493	3.037	2.711	2.568
5.198	3.513	3.038	2.711	2.572
5.3	3.513	3.048	2.715	2.577
5.31	3.527	3.054	2.718	2.579
5.557	3.527	3.055	2.719	2.579
5.563	3.532	3.055	2.719	2.581
5.988	3.587	3.058	2.719	2.584
6.05	3.596	3.06	2.72	2.602
6.26	3.616	3.062	2.72	2.607
6.316	3.622	3.064	2.721	2.608
7.066	3.628	3.066	2.724	2.609
7.25	3.63	3.066	2.724	2.618
7.8	3.646	3.068	2.725	2.624
8.5677	3.663	3.069	2.726	2.629
8.99	3.689	3.069	2.726	2.638
9.088	3.694	3.069	2.729	2.639
9.432	3.702	3.07	2.735	2.641
9.75	3.724	3.071	2.736	2.644
10.45	3.739	3.076	2.738	2.644
10.55	3.746	3.084	2.738	2.644
10.785	3.748	3.086	2.738	2.645
11.664	3.75	3.087	2.741	2.646
11.777	3.811	3.091	2.742	2.651
12.907	3.826	3.095	2.743	2.653
13.55	3.828	3.1	2.743	2.654
15.345	3.834	3.101	2.743	2.654
	3.836	3.104	2.745	2.655
	3.898	3.106	2.756	2.657
	3.91	3.107	2.759	2.659
	3.91	3.108	2.765	2.66
	3.913	3.114	2.765	2.665
	3.919	3.116	2.772	2.665
	3.949	3.117	2.776	2.672
	3.953	3.118	2.776	2.672
	3.966	3.118	2.776	2.674
	3.968	3.122	2.777	2.684
	3.991	3.122	2.778	2.685
	4.056	3.132	2.779	2.686
	4.071	3.139	2.781	2.695
	4.071	3.145	2.782	2.695
	4.076	3.147	2.782	2.702
	4.089	3.15	2.782	2.704
	4.108	3.16	2.787	2.711
	4.112	3.161	2.789	2.714
	4.117	3.161	2.791	2.718
	4.164	3.166	2.792	2.719
	4.189	3.177	2.793	2.721
	4.221	3.177	2.793	2.725
	4.234	3.177	2.793	2.729
	4.238	3.184	2.793	2.74
	4.262	3.186	2.793	2.743
	4.299	3.19	2.795	2.743
	4.314	3.191	2.795	2.745
	4.331	3.193	2.795	2.748
	4.403	3.194	2.798	2.749
	4.404	3.199	2.799	2.753
	4.462	3.2	2.799	2.76
	4.507	3.203	2.803	2.762
	4.521	3.203	2.807	2.763
	4.526	3.207	2.808	2.768
	4.533	3.213	2.815	2.771
	4.556	3.222	2.815	2.772
	4.593	3.222	2.819	2.777
	4.599	3.228	2.819	2.779
	4.668	3.233	2.822	2.782
	4.705	3.235	2.822	2.784
	4.741	3.236	2.827	2.787
	4.756	3.236	2.827	2.787
	4.851	3.239	2.827	2.79
	4.909	3.244	2.827	2.792
	5.006	3.25	2.828	2.792
	5.097	3.253	2.829	2.794
	5.187	3.254	2.831	2.795
	5.229	3.257	2.833	2.795
	5.276	3.258	2.841	2.799
	5.306	3.259	2.842	2.8
	5.603	3.27	2.843	2.808
	5.687	3.281	2.844	2.809
	5.698	3.282	2.844	2.809
	5.781	3.287	2.844	2.809
	5.805	3.287	2.848	2.81
	5.823	3.29	2.848	2.817
	5.829	3.293	2.848	2.821
	5.891	3.297	2.848	2.825
	5.901	3.297	2.85	2.825
	5.993	3.297	2.859	2.834
	6.048	3.297	2.859	2.834
	6.31	3.298	2.86	2.837
	6.519	3.309	2.862	2.84
	6.98	3.316	2.866	2.841
	7.027	3.321	2.867	2.843
	7.058	3.326	2.867	2.844
	8.536	3.327	2.867	2.844
	9.06	3.327	2.867	2.849
	10.36	3.327	2.869	2.851
	10.794	3.327	2.869	2.852
	10.802	3.33	2.87	2.854
	11.753	3.33	2.87	2.862
	11.979	3.331	2.872	2.867
	13.276	3.337	2.872	2.867
		3.337	2.872	2.869
		3.341	2.874	2.876
		3.341	2.874	2.878
		3.341	2.878	2.887
		3.343	2.886	2.887
		3.343	2.89	2.888
		3.344	2.89	2.889
		3.345	2.89	2.89
		3.359	2.892	2.89
		3.36	2.892	2.892
		3.363	2.894	2.892
		3.369	2.896	2.894
		3.374	2.896	2.895
		3.375	2.9	2.896
		3.377	2.9	2.901
		3.381	2.903	2.907
		3.391	2.903	2.915
		3.395	2.903	2.916
		3.396	2.905	2.926
		3.396	2.905	2.929
		3.396	2.907	2.933
		3.399	2.907	2.94
		3.401	2.91	2.945
		3.403	2.916	2.95
		3.405	2.916	2.956
		3.41	2.916	2.967
		3.419	2.916	2.967
		3.421	2.917	2.967
		3.422	2.917	2.967
		3.429	2.921	2.967
		3.433	2.921	2.972
		3.435	2.923	2.976
		3.445	2.923	2.985
		3.449	2.924	2.985
		3.45	2.925	2.994
		3.451	2.932	2.995
		3.452	2.936	2.996
		3.452	2.936	2.998
		3.457	2.936	3
		3.457	2.938	3.002
		3.464	2.943	3.008
		3.466	2.943	3.008
		3.473	2.944	3.012
		3.478	2.944	3.013
		3.478	2.944	3.016
		3.479	2.944	3.022
		3.479	2.948	3.022
		3.481	2.949	3.026
		3.485	2.949	3.03
		3.488	2.952	3.03
		3.488	2.952	3.037
		3.495	2.954	3.038
		3.496	2.959	3.039
		3.504	2.959	3.039
		3.51	2.962	3.048
		3.51	2.962	3.051
		3.513	2.962	3.054
		3.523	2.962	3.054
		3.526	2.962	3.055
		3.526	2.966	3.057
		3.527	2.966	3.069
		3.528	2.969	3.072
		3.529	2.97	3.073
		3.531	2.97	3.075
		3.533	2.97	3.075
		3.535	2.97	3.095
		3.539	2.975	3.099
		3.539	2.98	3.102
		3.56	2.98	3.104
		3.56	2.981	3.105
		3.56	2.982	3.114
		3.563	2.982	3.116
		3.564	2.982	3.119
		3.566	2.982	3.126
		3.581	2.985	3.134
		3.581	2.988	3.139
		3.588	2.994	3.141
		3.6	2.996	3.143
		3.602	2.996	3.146
		3.603	2.998	3.146
		3.607	2.998	3.15
		3.62	2.998	3.155
		3.62	3	3.157
		3.627	3	3.158
		3.632	3.002	3.16
		3.635	3.002	3.164
		3.65	3.002	3.172
		3.652	3.006	3.176
		3.662	3.012	3.177
		3.664	3.012	3.178
		3.67	3.012	3.179
		3.689	3.013	3.187
		3.692	3.014	3.193
		3.692	3.014	3.199
		3.7	3.015	3.212
		3.704	3.016	3.221
		3.71	3.016	3.222
		3.711	3.017	3.222
		3.719	3.017	3.232
		3.722	3.021	3.232
		3.725	3.021	3.235
		3.728	3.021	3.235
		3.729	3.022	3.241
		3.739	3.024	3.244
		3.749	3.025	3.25
		3.749	3.03	3.261
		3.752	3.032	3.269
		3.754	3.032	3.271
		3.758	3.032	3.275
		3.763	3.037	3.295
		3.782	3.037	3.306
		3.789	3.038	3.321
		3.789	3.038	3.333
		3.789	3.039	3.337
		3.795	3.04	3.339
		3.8	3.043	3.339
		3.814	3.044	3.341
		3.834	3.044	3.348
		3.834	3.045	3.351
		3.845	3.045	3.359
		3.846	3.051	3.362
		3.848	3.051	3.383
		3.852	3.054	3.392
		3.871	3.056	3.395
		3.873	3.06	3.408
		3.876	3.064	3.409
		3.89	3.066	3.449
		3.895	3.066	3.526
		3.92	3.066	3.562
		3.935	3.066	3.581
		3.935	3.066	3.591
		3.936	3.067	3.606
		3.944	3.069	3.616
		3.955	3.069	3.71
		3.956	3.071	3.744
		3.976	3.071	3.832
		3.998	3.071	4.045
		4.005	3.072
		4.009	3.072
		4.009	3.073
		4.009	3.075
		4.009	3.075
		4.021	3.075
		4.025	3.075
		4.029	3.075
		4.069	3.078
		4.071	3.079
		4.087	3.079
		4.087	3.084
		4.09	3.084
		4.115	3.085
		4.16	3.085
		4.215	3.085
		4.217	3.087
		4.251	3.089
		4.266	3.091
		4.272	3.095
		4.272	3.095
		4.304	3.095
		4.314	3.099
		4.322	3.099
		4.344	3.1
		4.418	3.101
		4.43	3.104
		4.451	3.11
		4.507	3.112
		4.535	3.114
		4.558	3.114
		4.558	3.116
		4.575	3.117
		4.663	3.117
		4.679	3.119
		4.773	3.122
		4.778	3.124
		4.778	3.126
		4.841	3.129
		4.877	3.129
		4.894	3.133
		4.937	3.133
		4.962	3.133
		5.03	3.135
		5.049	3.135
		5.075	3.137
		5.203	3.137
		5.231	3.137
		5.299	3.139
		5.307	3.139
		5.423	3.14
		5.462	3.143
		5.575	3.143
		5.632	3.145
		5.852	3.145
		6.144	3.149
		8.166	3.149
			3.154
			3.16
			3.16
			3.16
			3.164
			3.166
			3.166
			3.166
			3.166
			3.169
			3.169
			3.175
			3.176
			3.176
			3.176
			3.177
			3.178
			3.178
			3.179
			3.179
			3.18
			3.181
			3.182
			3.184
			3.184
			3.186
			3.186
			3.188
			3.19
			3.19
			3.191
			3.192
			3.205
			3.206
			3.207
			3.209
			3.209
			3.209
			3.214
			3.215
			3.215
			3.216
			3.223
			3.226
			3.226
			3.228
			3.228
			3.228
			3.232
			3.233
			3.233
			3.233
			3.233
			3.233
			3.235
			3.239
			3.242
			3.242
			3.242
			3.242
			3.243
			3.244
			3.244
			3.244
			3.244
			3.248
			3.254
			3.254
			3.254
			3.255
			3.257
			3.258
			3.261
			3.261
			3.266
			3.269
			3.269
			3.274
			3.274
			3.275
			3.276
			3.279
			3.281
			3.282
			3.286
			3.286
			3.287
			3.288
			3.288
			3.288
			3.29
			3.29
			3.302
			3.302
			3.303
			3.305
			3.307
			3.312
			3.312
			3.312
			3.316
			3.316
			3.316
			3.316
			3.319
			3.321
			3.321
			3.328
			3.333
			3.335
			3.337
			3.343
			3.343
			3.343
			3.344
			3.348
			3.351
			3.357
			3.359
			3.363
			3.364
			3.373
			3.373
			3.378
			3.38
			3.38
			3.38
			3.381
			3.383
			3.383
			3.391
			3.391
			3.394
			3.396
			3.397
			3.397
			3.4
			3.4
			3.403
			3.403
			3.405
			3.407
			3.407
			3.407
			3.411
			3.411
			3.415
			3.417
			3.419
			3.421
			3.422
			3.431
			3.431
			3.433
			3.438
			3.439
			3.447
			3.449
			3.451
			3.451
			3.459
			3.461
			3.462
			3.464
			3.464
			3.466
			3.467
			3.469
			3.479
			3.481
			3.486
			3.488
			3.504
			3.506
			3.507
			3.509
			3.512
			3.516
			3.516
			3.526
			3.528
			3.532
			3.532
			3.539
			3.55
			3.55
			3.554
			3.566
			3.567
			3.57
			3.574
			3.575
			3.575
			3.576
			3.577
			3.58
			3.581
			3.587
			3.594
			3.604
			3.61
			3.613
			3.615
			3.615
			3.616
			3.62
			3.625
			3.626
			3.63
			3.63
			3.637
			3.64
			3.641
			3.646
			3.648
			3.648
			3.648
			3.648
			3.652
			3.653
			3.665
			3.669
			3.672
			3.673
			3.684
			3.689
			3.699
			3.706
			3.713
			3.731
			3.734
			3.744
			3.744
			3.785
			3.811
			3.814
			3.844
			3.852
			3.865
			3.867
			3.867
			3.867
			3.867
			3.881
			3.89
			3.905
			3.917
			3.921
			3.929
			3.931
			3.94
			3.949
			3.953
			3.973
			4.016
			4.022
			4.053
			4.093
			4.096
			4.136
			4.143
			4.213
			4.226
			4.272
			4.272
			4.9
			11.487

## Sheet: Figure3b_FtsZ_Flou_int_traces_
length	T=0	T=5	T=15	T=20		Normalized1	Normalized2	Normalized3	Normalized4
						T=0	T=5	T=15	T=20
0	34.348	45.995	73.999	198.69		0.00418331	0.011784	0.050374	0.135718
0.1095	38.217	46.954	90.035	213.191		0.00616776	0.0123021	0.0727334	0.159204
0.2191	37.641	47.5	111.516	216.981		0.00587232	0.0125971	0.102685	0.165342
0.3286	37.14	50.056	132.686	210.121		0.00561536	0.013978	0.132203	0.154232
0.4381	37.933	52.546	155.416	201		0.00602209	0.0153232	0.163895	0.139459
0.5477	40.781	57.653	186.569	191.963		0.00748287	0.0180823	0.207333	0.124823
0.6572	41.004	62.42	224.574	187.086		0.00759725	0.0206577	0.260324	0.116924
0.7668	41.754	65.603	265.254	184.923		0.00798193	0.0223773	0.317045	0.113421
0.8763	42.449	64.747	309.535	188.66		0.0083384	0.0219148	0.378787	0.119473
0.9858	45.532	64.281	351.58	191.621		0.00991971	0.0216631	0.437411	0.124269
1.0954	47.042	74.317	385.932	193.843		0.0106942	0.0270851	0.485309	0.127868
1.2049	49.67	90.39	392.627	196.254		0.0120421	0.0357686	0.494644	0.131773
1.3144	52.016	117.025	376.286	199.397		0.0132454	0.0501582	0.471859	0.136863
1.424	52.84	150.732	349.777	203.235		0.0136681	0.0683685	0.434897	0.143079
1.5335	54.829	194.012	320.739	207.914		0.0146882	0.0917507	0.394409	0.150657
1.643	58.641	238.975	299.458	216.52		0.0166435	0.116042	0.364736	0.164596
1.7526	69.718	278.411	274.861	221.092		0.022325	0.137348	0.33044	0.172001
1.8621	80.843	304.08	249.872	224.765		0.0280311	0.151215	0.295597	0.177949
1.9716	94.659	322.163	227.661	226.396		0.0351175	0.160985	0.264628	0.180591
2.0812	113.976	351.086	217.098	237.292		0.0450254	0.17661	0.2499	0.198238
2.1907	150.177	419.971	218.713	265.642		0.0635933	0.213826	0.252152	0.244154
2.3003	192.341	561.912	221.533	314.538		0.0852197	0.29051	0.256084	0.323346
2.4098	243.424	746.794	221.375	399.616		0.111421	0.390393	0.255863	0.461139
2.5193	293.699	887.986	223.397	533.642		0.137207	0.466673	0.258683	0.678209
2.6289	343.024	890.421	233.15	677.222		0.162507	0.467988	0.272282	0.910752
2.7384	385.626	769.745	237.972	732.327		0.184358	0.402792	0.279005	1
2.8479	429.635	618.249	244.261	653.012		0.206931	0.320946	0.287774	0.871541
2.9575	478.465	515.377	249.68	507.216		0.231976	0.265369	0.29533	0.635409
3.067	556.944	459.375	269.532	389.194		0.272229	0.235114	0.32301	0.44426
3.1765	645.626	424.815	293.872	319.034		0.317715	0.216443	0.356948	0.330628
3.2861	686.131	387.248	341.993	280.191		0.33849	0.196147	0.424044	0.267718
3.3956	628.295	353.544	398.33	256.282		0.308826	0.177938	0.502596	0.228995
3.5051	518.427	329.588	430.614	237.825		0.252473	0.164996	0.54761	0.199101
3.6147	425.231	318.361	400.422	226.593		0.204672	0.158931	0.505512	0.18091
3.7242	379.738	313.099	331.573	218.881		0.181338	0.156088	0.409515	0.16842
3.8338	355.633	305.066	273.113	219.525		0.168974	0.151748	0.328003	0.169463
3.9433	346.663	302.191	246.654	217.823		0.164373	0.150195	0.291111	0.166706
4.0528	342.229	301.431	237.798	224.309		0.162099	0.149784	0.278762	0.177211
4.1624	341.45	315.786	235.963	235.147		0.161699	0.15754	0.276204	0.194764
4.2719	336.531	324.361	235.716	246.077		0.159176	0.162172	0.275859	0.212466
4.3814	324.141	336.737	235.166	242.498		0.152821	0.168858	0.275093	0.20667
4.491	319.023	337.182	233.346	234.243		0.150196	0.169099	0.272555	0.1933
4.6005	320.729	335.918	234.28	231.946		0.151071	0.168416	0.273857	0.18958
4.71	330.468	333.467	240.785	240.148		0.156067	0.167092	0.282927	0.202864
4.8196	337.622	328.57	248.191	248.456		0.159736	0.164446	0.293254	0.216319
4.9291	344.747	326.014	258.692	256.838		0.163391	0.163065	0.307895	0.229895
5.0387	340.801	323.318	270.135	258.189		0.161367	0.161609	0.323851	0.232083
5.1482	331.12	321.92	277.362	252.955		0.156401	0.160853	0.333927	0.223606
5.2577	318.216	316.545	285.369	247.397		0.149782	0.15795	0.345092	0.214604
5.3673	319.824	311.157	288.384	246.038		0.150607	0.155039	0.349296	0.212403
5.4768	326.236	318.823	313.425	251.219		0.153896	0.15918	0.384211	0.220794
5.5863	337.586	332.194	361.741	249.803		0.159718	0.166404	0.451579	0.218501
5.6959	339.283	346.785	423.896	240.229		0.160588	0.174287	0.538243	0.202995
5.8054	341.975	354.796	466.308	222.899		0.161969	0.178615	0.597379	0.174927
5.9149	349.663	374.938	493.11	208.164		0.165912	0.189497	0.634749	0.151062
6.0245	368.759	411.829	512.549	198.114		0.175707	0.209427	0.661853	0.134785
6.134	389.728	486.201	519.544	193.795		0.186462	0.249607	0.671607	0.12779
6.2435	412.179	629.81	494.892	191.372		0.197977	0.327192	0.637234	0.123866
6.3531	448.879	869.087	444.127	193.082		0.216801	0.456462	0.566451	0.126635
6.4626	508.034	1164.93	382.695	196.983		0.247142	0.616295	0.480795	0.132953
6.5722	613.431	1376.44	329.829	199.968		0.301202	0.73056	0.407083	0.137788
6.6817	804.669	1388.39	294.719	199.852		0.39929	0.73702	0.358129	0.1376
6.7912	1127.96	1217.86	271.241	197.725		0.565107	0.644885	0.325393	0.134155
6.9008	1564.06	1033.36	259.777	198.57		0.788789	0.545209	0.309408	0.135524
7.0103	1930.1	905.972	251.453	199.318		0.976537	0.47639	0.297802	0.136735
7.1198	1975.85	817.512	249.827	208.169		1	0.428599	0.295535	0.15107
7.2294	1639.27	717.413	254.067	218.901		0.827367	0.37452	0.301447	0.168452
7.3389	1172.95	624.005	270.329	239.84		0.588186	0.324056	0.324121	0.202365
7.4484	821.581	550.837	300.74	267.938		0.407964	0.284527	0.366524	0.247873
7.558	630.105	490.453	328.133	316.293		0.309754	0.251904	0.404718	0.326189
7.6675	536.732	444.419	345.114	379.522		0.261862	0.227034	0.428395	0.428595
7.7771	480.138	410.114	356.966	438.136		0.232834	0.208501	0.444921	0.523526
7.8866	450.296	397.112	380.938	455.92		0.217528	0.201476	0.478345	0.552329
7.9961	431.924	394.976	441.303	426.787		0.208105	0.200322	0.562514	0.505145
8.1057	434.142	397.848	529.324	369.42		0.209242	0.201874	0.685243	0.412234
8.2152	435.086	394.634	608.724	319.726		0.209726	0.200137	0.795952	0.331749
8.3247	430.872	389.258	616.275	290.905		0.207565	0.197233	0.806481	0.28507
8.4343	416.471	377.576	537.713	280.438		0.200179	0.190922	0.69694	0.268118
8.5438	416.46	372.383	429.61	283.52		0.200173	0.188116	0.54621	0.273109
8.6533	425.388	377.546	357.579	286.293		0.204752	0.190906	0.445776	0.277601
8.7629	421.792	407.681	325.389	284.121		0.202908	0.207186	0.400892	0.274083
8.8724	399.167	442.448	315.62	274.621		0.191303	0.225969	0.387271	0.258696
8.9819	366.22	458.384	305.963	267.617		0.174404	0.234579	0.373806	0.247353
9.0915	345.143	440.934	309.619	265.313		0.163594	0.225151	0.378904	0.243621
9.201	329.548	401.758	315.214	266.035		0.155595	0.203986	0.386705	0.244791
9.3106	322.894	364.528	317.608	281.434		0.152182	0.183873	0.390043	0.269731
9.4201	316.073	344.862	321.2	325.643		0.148683	0.173248	0.395052	0.341332
9.5296	311.719	342.771	339.189	406.688		0.14645	0.172118	0.420134	0.472593
9.6392	307.289	338.351	379.005	500.455		0.144178	0.16973	0.47565	0.624459
9.7487	301.015	322.377	446.011	553.272		0.14096	0.1611	0.569078	0.710001
9.8582	299.468	315.788	521.85	547.498		0.140166	0.157541	0.674822	0.70065
9.9678	302.938	317.837	564.406	484.287		0.141946	0.158648	0.734159	0.598273
10.0773	306.364	327.798	524.12	396.803		0.143703	0.164029	0.677987	0.456583
10.1868	308.462	328.989	450.219	319.745		0.14478	0.164673	0.574945	0.33178
10.2964	304.797	332.823	391.494	279.869		0.1429	0.166744	0.493064	0.267196
10.4059	300.626	331.717	369.161	265.751		0.14076	0.166146	0.461925	0.244331
10.5154	297.156	331.735	354.049	256.191		0.138981	0.166156	0.440854	0.228847
10.625	304.273	332.871	342.943	244.921		0.142631	0.16677	0.425368	0.210594
10.7345	309.484	334.863	328.37	239.747		0.145304	0.167846	0.405049	0.202214
10.8441	307.257	336.342	316.393	238.968		0.144161	0.168645	0.388349	0.200953
10.9536	301.219	343.081	302.778	239.758		0.141065	0.172286	0.369365	0.202232
11.0631	300.942	354.513	284.6	240.042		0.140922	0.178462	0.344019	0.202692
11.1727	309.012	355.923	268.832	242.742		0.145062	0.179224	0.322034	0.207065
11.2822	315.602	353.778	260.026	239.716		0.148442	0.178065	0.309755	0.202164
11.3917	321.751	354.643	261.386	234.898		0.151596	0.178532	0.311652	0.194361
11.5013	335.167	358.434	266.937	227.431		0.158477	0.18058	0.319392	0.182267
11.6108	358.596	360.874	272.655	225.161		0.170494	0.181898	0.327364	0.178591
11.7203	385.407	360.566	281.738	224.648		0.184246	0.181732	0.340029	0.17776
11.8299	407.902	355.272	295.888	222.049		0.195783	0.178872	0.359759	0.173551
11.9394	430.054	358.016	312.129	221.145		0.207145	0.180354	0.382404	0.172086
12.049	448.149	364.745	321.279	220.975		0.216427	0.18399	0.395162	0.171811
12.1585	467.213	373.403	319.521	222.316		0.226205	0.188667	0.39271	0.173983
12.268	476.431	385.662	305.526	220.811		0.230933	0.19529	0.373197	0.171545
12.3776	472.786	397.038	280.545	217.97		0.229063	0.201436	0.338365	0.166944
12.4871	466.881	413.828	257.673	214.018		0.226034	0.210507	0.306475	0.160543
12.5966	464.281	429.531	246.958	212.237		0.224701	0.218991	0.291534	0.157659
12.7062	464.974	452.576	243.217	208.184		0.225056	0.231441	0.286318	0.151095
12.8157	471.823	493.065	239.726	207.31		0.228569	0.253315	0.281451	0.149679
12.9252	484.267	577.79	239.42	211.574		0.234952	0.299088	0.281024	0.156585
13.0348	522.477	747.927	247.712	220.231		0.25455	0.391005	0.292586	0.170606
13.1443	596.719	1023.38	262.737	230.955		0.29263	0.539822	0.313535	0.187975
13.2538	717.345	1314.18	279.663	241.733		0.3545	0.696927	0.337136	0.205431
13.3634	857.429	1432.7	310.443	267.04		0.426351	0.760958	0.380053	0.246418
13.4729	933.493	1292.05	356.143	305.956		0.465365	0.684967	0.443773	0.309447
13.5825	878.302	1005.06	393.582	347.468		0.437057	0.529921	0.495975	0.37668
13.692	739.411	755.991	393.168	360.31		0.365818	0.395362	0.495398	0.397479
13.8015	614.582	601.36	358.432	344.666		0.301792	0.311822	0.446965	0.372142
13.9111	528.908	507.255	318.377	310.089		0.257849	0.260981	0.391115	0.316141
14.0206	466.614	445.207	291.552	277.602		0.225898	0.22746	0.353713	0.263525
14.1301	420.491	412.094	272.344	246.46		0.202241	0.20957	0.326931	0.213087
14.2397	397.161	388.33	257.638	224.258		0.190274	0.196732	0.306426	0.177128
14.3492	383.946	370.174	254.021	221.051		0.183496	0.186923	0.301382	0.171934
14.4587	375.788	363.891	267.168	232.905		0.179312	0.183528	0.319714	0.191133
14.5683	368.68	362.469	296.987	246.514		0.175666	0.18276	0.361291	0.213174
14.6778	366.987	360.139	344.474	257.332		0.174798	0.181501	0.427503	0.230695
14.7873	370.527	357.368	390.672	267.766		0.176613	0.180004	0.491918	0.247594
14.8969	374.924	356.811	408.107	280.591		0.178869	0.179703	0.516228	0.268366
15.0064	377.709	361.43	393.373	308.995		0.180297	0.182199	0.495684	0.314369
15.116	377.466	368.098	360.39	369.993		0.180172	0.185801	0.449695	0.413162
15.2255	376.148	369.721	331.169	445.143		0.179496	0.186678	0.408952	0.534875
15.335	380.573	368.961	310.715	475.698		0.181766	0.186268	0.380432	0.584362
15.4446	396.378	373.322	294.321	429.673		0.189873	0.188624	0.357574	0.50982
15.5541	426.004	381.626	281.518	346.907		0.205068	0.19311	0.339722	0.375771
15.6636	472.109	388.062	268.565	281.386		0.228716	0.196587	0.321661	0.269653
15.7732	555.797	385.981	253.951	246.381		0.271641	0.195463	0.301285	0.212959
15.8827	697.615	381.747	242.036	223.238		0.344381	0.193175	0.284672	0.175476
15.9922	855.932	392.923	235.451	200.435		0.425583	0.199213	0.27549	0.138544
16.1018	916.866	425.313	234.236	184.95		0.456837	0.216712	0.273796	0.113465
16.2113	821.259	462.68	235.056	177.24		0.407799	0.2369	0.274939	0.100978
16.3209	645.737	482.145	237.93	172.33		0.317772	0.247416	0.278946	0.0930253
16.4304	509.062	474.3	236.853	168.497		0.24767	0.243177	0.277445	0.0868174
16.5399	444.759	447.239	228.81	168.082		0.214688	0.228557	0.26623	0.0861452
16.6495	411.45	414.633	224.267	170.397		0.197603	0.210942	0.259896	0.0898946
16.759	380.556	384.376	225.724	170.691		0.181757	0.194596	0.261927	0.0903708
16.8685	360.023	360.429	228.458	169.183		0.171226	0.181658	0.265739	0.0879284
16.9781	351.471	341.471	230.642	168.434		0.166839	0.171416	0.268785	0.0867153
17.0876	345.97	323.146	235.96	167.346		0.164018	0.161516	0.2762	0.0849532
17.1971	333.882	310.591	244.293	164.52		0.157818	0.154733	0.287819	0.0803762
17.3067	319.001	304.916	248.584	162.847		0.150185	0.151667	0.293802	0.0776666
17.4162	305.657	295.138	245.343	163.594		0.143341	0.146384	0.289283	0.0788764
17.5257	299.508	282.447	240.368	165.139		0.140187	0.139528	0.282346	0.0813787
17.6353	301.628	276.391	240.835	165.715		0.141274	0.136256	0.282997	0.0823116
17.7448	304.87	275.191	251.832	168.529		0.142937	0.135608	0.29833	0.0868692
17.8544	306.299	277.904	274.609	176.377		0.14367	0.137074	0.330089	0.0995799
17.9639	308.63	285.549	298.897	182.705		0.144866	0.141204	0.363954	0.109829
18.0734	313.005	293.663	312.908	184.204		0.14711	0.145588	0.38349	0.112257
18.183	321.743	296.542	312.44	181.766		0.151592	0.147143	0.382837	0.108308
18.2925	329.736	293.699	297.754	183.061		0.155691	0.145607	0.36236	0.110405
18.402	327.539	292.868	278.317	187.943		0.154564	0.145158	0.335259	0.118312
18.5116	318.718	294.458	259.548	193.27		0.15004	0.146017	0.309089	0.12694
18.6211	320.496	307.78	254.694	196.823		0.150952	0.153214	0.302321	0.132694
18.7306	339.883	339.173	261.586	200.731		0.160896	0.170174	0.311931	0.139024
18.8402	376.701	388.824	273.042	202.9		0.17978	0.196999	0.327904	0.142537
18.9497	418.675	444.406	276.349	205.697		0.201309	0.227027	0.332515	0.147067
19.0592	452.371	498.572	265.907	209.626		0.218592	0.25629	0.317955	0.15343
19.1688	469.316	542.383	248.89	213.505		0.227283	0.279959	0.294228	0.159713
19.2783	470.235	565.506	235.259	220.927		0.227755	0.292452	0.275222	0.171733
19.3879	470.147	540.908	228.906	231.634		0.22771	0.279162	0.266364	0.189074
19.4974	479.223	490.666	233.894	242.799		0.232365	0.252019	0.273319	0.207157
19.6069	489.854	445.826	242.653	257.812		0.237818	0.227794	0.285532	0.231473
19.7165	491.623	430.197	247.088	278.782		0.238725	0.21935	0.291716	0.265436
19.826	511.178	430.859	238.159	318.839		0.248755	0.219708	0.279266	0.330312
19.9355	572.483	440.091	228.024	397.263		0.280199	0.224696	0.265134	0.457328
20.0451	696.874	452.714	228.34	527.79		0.344001	0.231515	0.265575	0.668731
20.1546	844.829	468.125	231.154	652.191		0.419888	0.239841	0.269499	0.870211
20.2641	936.952	501.493	236.492	678.895		0.467139	0.257868	0.276941	0.913461
20.3737	880.485	569.408	239.396	586.544		0.438177	0.29456	0.280991	0.763889
20.4832	725.546	700.415	244.99	455.869		0.358707	0.365337	0.28879	0.552247
20.5928	577.717	903.847	250.347	371.908		0.282884	0.475242	0.29626	0.416263
20.7023	487.394	1107.77	253.627	336.662		0.236556	0.585413	0.300833	0.359178
20.8118	438.492	1188.74	263.549	340.717		0.211473	0.629155	0.314668	0.365746
20.9214	411.324	1078.67	278.389	370.347		0.197539	0.569688	0.335359	0.413735
21.0309	394.459	849.409	303.874	405.344		0.188888	0.445831	0.370894	0.470416
21.1404	380.945	653.824	351.991	407.098		0.181957	0.340166	0.437984	0.473257
21.25	373.677	544.396	442.32	375.363		0.178229	0.281047	0.563932	0.421859
21.3595	369.183	489.923	574.586	335.159		0.175924	0.251618	0.748353	0.356744
21.469	384.056	458.547	701.312	313.53		0.183553	0.234667	0.92505	0.321714
21.5786	409.201	434.064	737.496	310.295		0.19645	0.22144	0.975502	0.316474
21.6881	442.015	414.459	649.569	320.779		0.21328	0.210848	0.852903	0.333454
21.7976	459.223	404.059	520.886	364.642		0.222107	0.205229	0.673478	0.404495
21.9072	455.702	400.719	438.108	430.814		0.220301	0.203425	0.558059	0.511668
22.0167	431.328	402.065	403.784	480.827		0.207799	0.204152	0.5102	0.592669
22.1263	414.516	403.438	387.122	466.408		0.199176	0.204894	0.486968	0.569316
22.2358	404.757	404.11	354.752	399.285		0.19417	0.205257	0.441834	0.460603
22.3453	396.38	394.432	322.832	323.951		0.189874	0.200028	0.397327	0.338592
22.4549	374.902	383.312	304.259	285.701		0.178857	0.194021	0.37143	0.276642
22.5644	354.868	369.59	319.711	268.428		0.168582	0.186607	0.392975	0.248666
22.6739	340.468	364.106	354.638	255.069		0.161196	0.183645	0.441675	0.22703
22.7835	340.238	361.2	393.043	241.104		0.161078	0.182075	0.495224	0.204412
22.893	355.684	359.511	429.169	230.762		0.169	0.181162	0.545595	0.187662
23.0025	383.176	362.042	464.226	231.01		0.183101	0.182529	0.594476	0.188064
23.1121	403.144	363.816	496.25	231.176		0.193343	0.183488	0.639127	0.188333
23.2216	413.975	367.268	518.489	232.053		0.198898	0.185353	0.670136	0.189753
23.3312	416.919	368.415	508.199	236.972		0.200408	0.185973	0.655788	0.19772
23.4407	427.156	364.54	446.451	250.208		0.205659	0.183879	0.569692	0.219157
23.5502	438	354.108	368.732	275.97		0.211221	0.178243	0.461326	0.260881
23.6598	443.875	337.697	312.433	302.944		0.214234	0.169377	0.382828	0.304569
23.7693	443.45	328.022	293.272	315.768		0.214016	0.16415	0.356111	0.325338
23.8788	438.593	329.822	290.94	313.258		0.211525	0.165123	0.352859	0.321273
23.9884	429.064	335.362	284.831	298.885		0.206638	0.168116	0.344341	0.297995
24.0979	420.529	337.473	286.137	286.093		0.20226	0.169256	0.346162	0.277277
24.2074	414.929	334.752	295.028	272.463		0.199388	0.167786	0.358559	0.255201
24.317	425.394	330.276	319.475	263.074		0.204755	0.165368	0.392646	0.239995
24.4265	446.861	327.2	334.1	252.884		0.215766	0.163706	0.413038	0.223491
24.536	483.321	321.737	331.934	245.182		0.234467	0.160755	0.410018	0.211017
24.6456	541.935	321.886	323.611	237.355		0.264531	0.160835	0.398413	0.19834
24.7551	615.745	332.618	326.047	241.824		0.302389	0.166633	0.40181	0.205578
24.8647	718.269	349.725	348.434	255.271		0.354974	0.175875	0.433024	0.227357
24.9742	874.819	364.362	381.127	268.837		0.435271	0.183783	0.478609	0.249329
25.0837	1138.98	384.773	409.269	274.626		0.570764	0.19481	0.517848	0.258705
25.1933	1525.28	414.924	402.682	269.849		0.768902	0.211099	0.508664	0.250968
25.3028	1887.55	448.143	382.561	270.937		0.954714	0.229046	0.480608	0.25273
25.4123	1959.24	471.548	365.932	280.4		0.991485	0.24169	0.457422	0.268056
25.5219	1643.12	508.81	368.188	300.321		0.829338	0.261821	0.460568	0.30032
25.6314	1158	566.709	358.476	329.807		0.580518	0.293102	0.447026	0.348076
25.7409	796.311	650.239	333.614	389.168		0.395003	0.338229	0.412361	0.444218
25.8505	623.95	767.284	308.099	456.792		0.306597	0.401463	0.376785	0.553742
25.96	549.846	970.667	287.407	510.522		0.268588	0.511341	0.347933	0.640763
26.0695	505.614	1312.34	272.148	497.693		0.245901	0.695933	0.326657	0.619985
26.1791	476.509	1694.53	259.546	446.487		0.230973	0.902409	0.309086	0.537052
26.2886	450.619	1875.17	253.298	394.615		0.217693	1	0.300374	0.45304
26.3982	433.876	1693.29	249.212	370.219		0.209106	0.901741	0.294677	0.413528
26.5077	417.362	1273.46	246.303	354.633		0.200636	0.674925	0.290621	0.388284
26.6172	405.332	890.266	251.666	327.358		0.194465	0.467904	0.298099	0.34411
26.7268	394.117	665.298	259.815	298.078		0.188713	0.346365	0.309461	0.296688
26.8363	390.211	551.321	279.537	279.909		0.18671	0.284788	0.33696	0.267261
26.9458	386.972	483.619	306.681	274.267		0.185048	0.248212	0.374807	0.258123
27.0554	380.932	441.136	340.519	265.81		0.18195	0.22526	0.421988	0.244426
27.1649	371.435	418.288	385.043	255.451		0.177079	0.212917	0.484069	0.227649
27.2744	364.89	396.01	431.813	240.602		0.173722	0.200881	0.549282	0.203599
27.384	352.869	378.802	490.424	230.886		0.167556	0.191584	0.631004	0.187863
27.4935	340.463	359.703	561.681	223.744		0.161193	0.181266	0.730359	0.176296
27.6031	326.337	346.92	661.433	220.387		0.153948	0.17436	0.869446	0.170859
27.7126	318.794	337.72	754.958	218.938		0.150079	0.169389	0.999849	0.168512
27.8221	310.414	336.879	755.066	218.202		0.145781	0.168935	1	0.16732
27.9317	301.449	349.428	644.859	212.642		0.141182	0.175715	0.846336	0.158315
28.0412	290.376	368.505	488.811	209.332		0.135503	0.186021	0.628755	0.152954
28.1507	280.309	382.298	370.462	204.709		0.13034	0.193473	0.463739	0.145467
28.2603	275.829	368.171	315.464	204.153		0.128042	0.185841	0.387054	0.144566
28.3698	279.245	337.393	284.896	201.007		0.129794	0.169213	0.344432	0.139471
28.4793	289.387	308.544	267.177	193.426		0.134996	0.153627	0.319726	0.127193
28.5889	308.514	292.761	248.962	189.144		0.144806	0.1451	0.294329	0.120257
28.6984	329.021	280.923	236.528	182.383		0.155324	0.138705	0.276992	0.109307
28.8079	341.897	269.257	228.802	180.61		0.161929	0.132402	0.266219	0.106436
28.9175	329.168	256.579	228.027	181.526		0.1554	0.125553	0.265138	0.107919
29.027	303.532	251.361	228.187	191.179		0.142251	0.122734	0.265362	0.123553
29.1366	275.434	246.44	230.139	201.163		0.127839	0.120075	0.268083	0.139723
29.2461	244.771	244.856	230.446	211.856		0.112112	0.119219	0.268511	0.157042
29.3556	208.8	240.151	233.982	227.28		0.0936617	0.116677	0.273442	0.182023
29.4652	167.25	232.874	232.777	245.466		0.0723503	0.112746	0.271762	0.211477
29.5747	130.682	220.408	229.277	252.321		0.0535941	0.106011	0.266881	0.222579
29.6842	101.608	209.009	225.669	257.262		0.0386817	0.0998529	0.261851	0.230582
29.7938	82.859	201.416	226.93	257.485		0.0290652	0.0957507	0.263609	0.230943
29.9033	70.34	194.528	231.023	261.684		0.022644	0.0920295	0.269316	0.237744
30.0128	59.667	187.606	233.495	263.288		0.0171697	0.0882898	0.272763	0.240341
30.1224	53.16	178.422	223.199	260.636		0.0138322	0.0833282	0.258407	0.236046
30.2319	47.217	164.48	207.727	257.961		0.010784	0.0757959	0.236834	0.231714
30.3414	41.643	147.063	187.631	258.195		0.007925	0.0663863	0.208814	0.232093
30.451	35.548	125.078	179.696	259.45		0.0047988	0.0545089	0.19775	0.234125
30.5605	31.137	104.507	171.757	264.6		0.00253635	0.0433953	0.18668	0.242466
30.6701	29.543	85.63	168.396	277.406		0.00171877	0.033197	0.181994	0.263207
30.7796	28.965	73.25	160.32	293.754		0.0014223	0.0265086	0.170733	0.289684
30.8891	29.241	62.412	156.907	308.974		0.00156387	0.0206534	0.165974	0.314335
30.9987	26.347	51.418	153.947	321.406		7.95013e-05	0.0147138	0.161847	0.33447
31.1082	29.527	42.064	151.886	323.29		0.00171056	0.00966027	0.158974	0.337521
31.2177	31.569	41.656	154.32	306.611		0.00275793	0.00943985	0.162367	0.310508
31.3273	33.373	45.867	156.216	274.353		0.00368322	0.0117149	0.165011	0.258262
31.4368	33.481	51.133	154.627	248.467		0.00373861	0.0145598	0.162795	0.216337
31.5463	35.172	47.976	146.5	227.158		0.00460595	0.0128543	0.151464	0.181825
31.6559	34.438	41.722	145.358	213.438		0.00422947	0.00947551	0.149871	0.159604
31.7654	31.175	35.76	148.611	201.41		0.00255584	0.00625451	0.154407	0.140123
31.875	29.172	36.802	152.263	194.093		0.00152848	0.00681746	0.159499	0.128273
31.9845	33.462	39.719	146.294	188.215		0.00372887	0.00839338	0.151176	0.118753
32.094	32.527	41.97	134.706	186.577		0.00324929	0.00960949	0.135019	0.1161
32.2036	31.346	40.509	121.118	186.664		0.00264355	0.00882018	0.116073	0.116241
32.3131	27.083	37.734	108.059	182.339		0.000457004	0.00732097	0.0978646	0.109236
32.4226	27.682	32.419	94.562	174.518		0.000764238	0.00444953	0.0790454	0.096569
32.5322	27.935	31.256	83.815	167.908		0.000894005	0.00382121	0.0640607	0.0858634
32.6417	30.129	30.695	73.895	163.273		0.00201933	0.00351813	0.050229	0.0783566
32.7512	34.032	29.686	66.603	157.332		0.00402123	0.00297301	0.0400616	0.0687345
32.8608	36.991	27.316	59.872	152.9		0.00553893	0.00169261	0.0306765	0.0615564
32.9703	37.04	28.348	51.759	145.99		0.00556406	0.00225016	0.0193643	0.0503649
33.0798	37.467	27.764	46.431	137.189		0.00578308	0.00193465	0.0119354	0.0361107
33.1894	34.428	24.651	41.717	127.659		0.00422434	0.000252839	0.00536256	0.0206759
33.2989	31.451	24.183	39.063	122.002		0.0026974	0	0.00166203	0.0115138
33.4085	26.192	27.654	37.871	114.893		0	0.00187522	0	0

## Sheet: Figure3c_Number_Z-rings_filamen
Length	Number of Z-rings		Length	Number of Z-rings			Cell divided at pole first	Yes/(Yes+No)
4.547	1		4	1			Yes	73/(73+27)
4.3	1		8	2			Yes	0.73
4.826	1		12	3			Yes
4.241	1		16	4			No
7.439	1		20	5			Yes
5.554	1		24	6			Yes
4.429	1		28	7			Yes
6.568	1						No
5.01	1						Yes
5.703	1						Yes
5.057	1						Yes
4.934	1						Yes
4.859	1						Yes
4.243	1						Yes
3.569	1						Yes
4.164	1						Yes
3.84	1						Yes
5.416	1						No
4.363	1						Yes
3.839	1						Yes
6.369	1						Yes
14.33	2						Yes
27.5	6						Yes
23.4	3						No
19.35	2						No
62.1	10						Yes
39.14	5						Yes
40.54	6						Yes
7.97	1						No
8.23	2						No
16.74	3						No
58.8	8						Yes
20.05	3						Yes
24.1	2						Yes
58.7	7						Yes
111.9	14						Yes
13.317	2						Yes
12.816	2						Yes
8.568	2						Yes
12.554	2						No
11.851	2						No
20.7	2						No
23.3	2						Yes
25	3						Yes
28.9	4						Yes
26	4						Yes
10.2	2						No
8.17	1						Yes
18	4						Yes
22	3						Yes
19.8	3						Yes
47.3	8						Yes
16.3	2						No
36.14	5						Yes
63.5	8						Yes
17	5						No
18.3	3						Yes
26.1	5						Yes
13.8	2						Yes
23.6	3						No
12.3	2						Yes
42	9						No
15	2						Yes
7.67	2						No
21.8	3						No
18.6	4						Yes
9.9	2						Yes
13.45	2						Yes
23.3	3						Yes
11.7	2						Yes
29.8	3						Yes
18.8	2						Yes
25.2	3						No
14.8	2						No
9.8	2						Yes
25	5						No
37.35	2						Yes
21.2	5						Yes
17.1	3						Yes
15.4	3						Yes
21.6	2						Yes
13.7	2						Yes
15.7	3						Yes
11.36	2						Yes
21	5						Yes
7.59	2						Yes
23.3	4						No
29.2	4						No
17.3	1						No
23.6	4						Yes
26	4						No
17.4	3						Yes
17.8	3						Yes
9.7	1						No
50.49	8						No
46.4	7						Yes
7.3	1						Yes
45.2	6						Yes
56.6	8						Yes
33.1	4						Yes

## Sheet: Figure3f_FtsZ_westerns
Run	WT	FtsZ-mCit	Z / (WT + Z)		Average
1	822	647	0.440436		0.426723
2	862	599	0.409993
3	905	682	0.429742

## Sheet: Figure4 and SuppleFig5_Lengths_
BW25113	∆damX BW25113	WT UTI89	UTI∆damX	UTI89∆damX + comp.	∆damX INFECTION	UTI89∆damX + comp. INFECTION		UTI∆damX	range ∆damX	2 to 3	3 to 4	4 to 5	5 to 6	6 to 7	7 to 8	8 to 9	9 -		WT UTI89	2 to 3	3 to 4	4 to 5	5 to 6	6 to 7	7 to 8	8 to 9	9 -		UTI89∆damX + comp.	1 to 2	2 to 3	3 to 4	4 to 5	5 to 6	6 to 7	7 to 8	8 to 9	9 -		∆damX INFECTION	1 to 2	2 to 3	3 to 4	4 to 5	5 to 6	6 to 7	7 to 8	8 to 9	9 -
8.66178	10.1818	10.6555	26.4648	13.43	13.474	125.064		26.4648		2.936	3.9775	4.99976	5.80756	6.87598	7.99999	8.94414	26.4648			2.20485	3.00406	4.00477	5.02163	6.02196		8.07506	10.6555		13.43	1.37204	2.91518	3.98146	4.9899	5.93103	6.95778	7.99282	8.82073	13.43		13.474	1.695	2.903	3.962	4.967	5.93	6.957	7.937	8.983	13.474
7.81193	9.85184	8.07506	22.8192	9.46908	13.309	80.037		22.8192		2.92409	3.95663	4.99711	5.79605	6.78041	7.60335	8.75917	22.8192			2.21674	3.01085	4.01975	5.0256	6.08354					9.46908		2.83039	3.97953	4.9773	5.92315	6.94748	7.76194	8.56221	9.46908		13.309		2.886	3.962	4.95	5.899	6.951	7.905	8.787	13.309
7.57698	7.53516	6.48515	18.0274	8.82073	12.92	77.465		18.0274		2.91761	3.90821	4.98732	5.73333	6.74192	7.56426	8.71987	18.0274			2.30895	3.01118	4.03839	5.04324	6.15663					8.82073		2.72537	3.97224	4.96875	5.90544	6.84623	7.62087	8.30883			12.92		2.814	3.962	4.95	5.891	6.945	7.6	8.74	12.92
7.50748	7.06925	6.47037	17.488	8.56221	12.758	66.627		17.488		2.89864	3.89715	4.9637	5.67397	6.44792	7.54527	8.70441	17.488			2.56822	3.01996	4.06254	5.13122	6.25283					8.56221		2.62807	3.96591	4.96199	5.89958	6.71625	7.41302				12.758		2.737	3.962	4.896	5.863	6.919	7.591	8.675	12.758
6.43183	6.86654	6.31598	15.3036	8.30883	12.739	62.75		15.3036		2.88407	3.89697	4.94969	5.55911	6.44667	7.54399	8.53125	15.3036			2.59469	3.05493	4.06973	5.18087	6.2697					8.30883			3.96465	4.9495	5.89279	6.60706	7.36133				12.739		2.528	3.962	4.891	5.824	6.889	7.564	8.635	12.739
6.27234	6.77323	6.2697	15.0621	7.99282	12.663	54.797		15.0621		2.87226	3.88598	4.90711	5.50652	6.43225	7.48326	8.15965	15.0621			2.59762	3.06204	4.08502	5.23394	6.31598					7.99282			3.9186	4.92382	5.89005	6.60685	7.30557				12.663		2.3	3.93	4.886	5.8	6.841	7.556	8.241	12.663
6.24613	6.7181	6.25283	14.7226	7.76194	12.663	51.131		14.7226		2.87146	3.86577	4.84335	5.48824	6.4316	7.45434	8.07213	14.7226			2.59843	3.06681	4.14726	5.2503	6.47037					7.76194			3.91455	4.90733	5.87871	6.60623	7.22403				12.663			3.902	4.844	5.781	6.763	7.502	8.183	12.663
6.20413	6.63525	6.15663	14.0147	7.62087	12.326	49.986		14.0147		2.86671	3.84936	4.84139	5.36365	6.37013	7.42279		14.0147			2.61691	3.0815	4.15101	5.30718	6.48515					7.62087			3.9101	4.87463	5.86493	6.54592	7.15869				12.326			3.817	4.835	5.624	6.741	7.458	8.108	12.326
6.09029	6.61021	6.08354	13.7962	7.41302	10.073	47.73		13.7962		2.85715	3.82023	4.7721	5.35028	6.32837	7.35969		13.7962			2.63258	3.08775	4.15712	5.31184						7.41302			3.87375	4.86366	5.80276	6.48135	7.10024				10.073			3.77	4.781	5.621	6.733	7.447		10.073
5.76409	6.4325	6.02196	13.6947	7.36133	10.034	43.612		13.6947		2.8487	3.80392	4.72649	5.31848	6.32798	7.17533		13.6947			2.69521	3.08915	4.17245	5.33423						7.36133			3.85281	4.86218	5.80162	6.4776	7.03941				10.034			3.769	4.769	5.599	6.733	7.328		10.034
5.75304	6.33432	5.75532	12.9126	7.30557	10.005	39.848		12.9126		2.84074	3.73863	4.72584	5.29276	6.29668	7.1036		12.9126			2.70114	3.10174	4.17469	5.34583						7.30557			3.84494	4.83967	5.78948	6.4193					10.005			3.744	4.716	5.589	6.641	7.159		10.005
5.73548	6.22171	5.55921	12.1247	7.22403	9.976	39.074		12.1247		2.83991	3.73491	4.71025	5.2453	6.18862	7.05808		12.1247			2.73436	3.10286	4.18293	5.37661						7.22403			3.84352	4.82456	5.78656	6.37112					9.976			3.677	4.696	5.588	6.581	7.141		9.976
5.72684	6.21328	5.50018	10.4585	7.15869	9.976	36.695		10.4585		2.83865	3.72532	4.70438	5.19198	6.16711			10.4585			2.78025	3.10621	4.18426	5.41974						7.15869			3.83753	4.78769	5.76496	6.30847					9.976			3.668	4.685	5.531	6.521	7.085		9.976
5.67313	6.1987	5.48509	10.3655	7.10024	9.955	35.139		10.3655		2.83015	3.68489	4.67776	5.18017	6.07284			10.3655			2.79691	3.10724	4.19095	5.43334						7.10024			3.81706	4.77594	5.75017	6.26023					9.955			3.654	4.68	5.522	6.518			9.955
5.59182	6.17407	5.43334	10.3304	7.03941	9.883	34.067		10.3304		2.82765	3.67115	4.65368	5.14719	6.03127			10.3304			2.81594	3.11291	4.22008	5.48509						7.03941			3.81691	4.76521	5.73958	6.18675					9.883			3.625	4.67	5.443	6.498			9.883
5.55114	6.13756	5.41974	9.89029	6.95778	9.555	32.417		9.89029		2.81935	3.66971	4.64494	5.13505	6.02197			9.89029			2.82845	3.11411	4.23573	5.50018						6.95778			3.81624	4.75882	5.71935	6.14683					9.555			3.625	4.668	5.442	6.482			9.555
5.53693	6.05847	5.37661	9.57291	6.94748	9.517	30.913		9.57291		2.81386	3.63668	4.61137	5.13224				9.57291			2.8351	3.11574	4.2705	5.55921						6.94748			3.81552	4.73772	5.70624	6.12084					9.517			3.623	4.653	5.435	6.438			9.517
5.46442	5.93827	5.34583	9.57048	6.84623	9.262	29.162		9.57048		2.80068	3.61922	4.5835	5.09215				9.57048			2.85012	3.13253	4.2823	5.75532						6.84623			3.80464	4.71926	5.70038	6.08912					9.262			3.621	4.619	5.385	6.425			9.262
5.45749	5.93413	5.33423	9.25469	6.71625	9.149	28.571		9.25469		2.79748	3.5746	4.53952	5.08449				9.25469			2.86888	3.14266	4.3161							6.71625			3.79588	4.71082	5.69821	6.06635					9.149			3.612	4.505	5.358	6.361			9.149
5.43032	5.83127	5.31184	9.22689	6.60706	9.118	25.586		9.22689		2.75159	3.54397	4.52015	5.08151				9.22689			2.90368	3.15687	4.33576							6.60706			3.78737	4.68789	5.6883	6.04857					9.118			3.606	4.46	5.336	6.337			9.118
5.38499	5.78161	5.30718	9.11599	6.60685	9.035	24.607		9.11599		2.75045	3.54135	4.47218	5.07003				9.11599			2.91136	3.15996	4.42517							6.60685			3.76915	4.6557	5.67679	6.03285					9.035			3.577	4.447	5.324	6.324			9.035
5.38359	5.75318	5.2503	9.07633	6.60623	9.035	24.039		9.07633		2.74797	3.5379	4.39077	5.0499				9.07633			2.91259	3.16165	4.44762							6.60623			3.76895	4.64372	5.65248	6.02885					9.035			3.576	4.44	5.283	6.224			9.035
5.37194	5.71214	5.23394	9.04631	6.54592	9.031	23.549		9.04631		2.70813	3.53642	4.37617	5.02234				9.04631			2.91526	3.1761	4.45411							6.54592			3.75233	4.59896	5.6178	6.0262					9.031			3.548	4.439	5.276	6.206			9.031
5.36456	5.63461	5.18087	9.01972	6.48135	8.983	22.829		9.01972		2.70684	3.48471	4.34166					9.01972			2.93961	3.17706	4.47591							6.48135			3.7433	4.5724	5.59774						8.983			3.518	4.422	5.251	6.166
5.30417	5.57555	5.13122	8.94414	6.4776	8.787	22.376		8.94414		2.70242	3.47048	4.33614								2.95156	3.18088	4.50194							6.4776			3.74023	4.5565	5.58266						8.787			3.369	4.422	5.192	6.127
5.22873	5.54376	5.04324	8.75917	6.4193	8.74	22.046		8.75917		2.69526	3.45536	4.33408								2.95798	3.18754	4.50354							6.4193			3.7397	4.54195	5.5572						8.74			3.356	4.42	5.19	6.113
5.20893	5.48508	5.0256	8.71987	6.37112	8.675	21.853		8.71987		2.68836	3.42903	4.31194								2.96112	3.201	4.52555							6.37112			3.72819	4.50111	5.55086						8.675			3.343	4.42	5.15	6.049
5.18551	5.46683	5.02163	8.70441	6.30847	8.635	21.278		8.70441		2.66905	3.41123	4.29405								2.96938	3.20362	4.54032							6.30847			3.72793	4.49706	5.55085						8.635			3.331	4.399	5.12	6.043
5.13019	5.44896	4.92294	8.53125	6.26023	8.241	20.382		8.53125		2.65628	3.38367	4.27299								2.97773	3.2162	4.57884							6.26023			3.72487	4.46789	5.48641						8.241			3.316	4.396	5.104
5.12782	5.42318	4.83087	8.15965	6.18675	8.183	20.142		8.15965		2.63239	3.3796	4.2725									3.22521	4.58691							6.18675			3.71896	4.45121	5.48222						8.183			3.291	4.39	5.087
5.09537	5.41217	4.78444	8.07213	6.14683	8.108	19.506		8.07213		2.61301	3.36986	4.22428									3.2271	4.60068							6.14683			3.68081	4.44967	5.39651						8.108			3.266	4.36	5.066
5.08038	5.36396	4.77833	7.99999	6.12084	7.937	19.202		7.99999		2.56744	3.36777	4.19578									3.24458	4.70391							6.12084			3.67685	4.43698	5.3845						7.937			3.227	4.355	5.051
5.02656	5.35954	4.77723	7.60335	6.08912	7.905	18.553		7.60335		2.56171	3.34232	4.17366									3.25877	4.72889							6.08912			3.67095	4.40307	5.3822						7.905			3.113	4.349	5.039
5.02582	5.33144	4.7651	7.56426	6.06635	7.6	18.504		7.56426		2.54455	3.30802	4.17256									3.26359	4.74106							6.06635			3.66161	4.37022	5.35029						7.6			3.074	4.321
5.02066	5.30255	4.74106	7.54527	6.04857	7.591	17.077		7.54527		2.53456	3.29609	4.15022									3.27283	4.7651							6.04857			3.63715	4.35098	5.30239						7.591				4.321
4.99544	5.26766	4.72889	7.54399	6.03285	7.564	16.686		7.54399		2.52312	3.29018	4.13043									3.29252	4.77723							6.03285			3.63594	4.3121	5.29369						7.564				4.302
4.98837	5.23434	4.70391	7.48326	6.02885	7.556	16.328		7.48326		2.51746	3.28881	4.11152									3.32114	4.77833							6.02885			3.60277	4.30576	5.28135						7.556				4.277
4.96485	5.23183	4.60068	7.45434	6.0262	7.502	16.324		7.45434		2.50019	3.28745	4.09832									3.3355	4.78444							6.0262			3.5865	4.27521	5.27566						7.502				4.273
4.96336	5.18633	4.58691	7.42279	5.93103	7.458	16.28		7.42279		2.48809	3.28666	4.09549									3.35479	4.83087							5.93103			3.57847	4.26621	5.22627						7.458				4.183
4.95959	5.17316	4.57884	7.35969	5.92315	7.447	16.138		7.35969		2.43864	3.25864	4.06823									3.39767	4.92294							5.92315			3.57191	4.26497	5.21788						7.447				4.157
4.90994	5.17192	4.54032	7.17533	5.90544	7.328	16.132		7.17533		2.43441	3.21982	4.06691									3.40679								5.90544			3.56604	4.2521	5.20523						7.328				4.157
4.90494	5.13777	4.52555	7.1036	5.89958	7.159	15.903		7.1036		2.4312	3.21859	4.04719									3.42044								5.89958			3.55624	4.16984	5.16603						7.159				4.146
4.89603	5.04626	4.50354	7.05808	5.89279	7.141	15.605		7.05808		2.403	3.20459	4.01835									3.42491								5.89279			3.54542	4.14363	5.1657						7.141				4.146
4.86247	5.04477	4.50194	6.87598	5.89005	7.085	15.34		6.87598		2.34075	3.19111	4.01257									3.43968								5.89005			3.50977	4.12096	5.14036						7.085				4.138
4.8615	5.04432	4.47591	6.78041	5.87871	6.957	14.681		6.78041		2.27461	3.16613										3.44617								5.87871			3.49372	4.11395	5.12506						6.957				4.131
4.8559	5.03368	4.45411	6.74192	5.86493	6.951	14.324		6.74192		2.26747	3.15581										3.46888								5.86493			3.48468	4.10896	5.11829						6.951				4.114
4.8385	5.03073	4.44762	6.44792	5.80276	6.945	14.107		6.44792		2.14061	3.15005										3.52187								5.80276			3.47628	4.0968	5.09425						6.945				4.103
4.73419	4.986	4.42517	6.44667	5.80162	6.919	13.936		6.44667			3.12572										3.56553								5.80162			3.46209	4.09647	5.08947						6.919				4.08
4.67348	4.90655	4.33576	6.43225	5.78948	6.889	13.792		6.43225			3.11879										3.59278								5.78948			3.44149	4.09244	5.05673						6.889				4.072
4.66894	4.85613	4.3161	6.4316	5.78656	6.841	13.734		6.4316			3.11044										3.66859								5.78656			3.43908	4.07997	5.04625						6.841				4.03
4.65033	4.81478	4.2823	6.37013	5.76496	6.763	13.561		6.37013			3.10941										3.68555								5.76496			3.42126	4.07549	5.02612						6.763
4.60511	4.78608	4.2705	6.32837	5.75017	6.741	13.279		6.32837			3.10685										3.70269								5.75017			3.42118	4.06932	5.01222						6.741
4.58334	4.78044	4.23573	6.32798	5.73958	6.733	13.237		6.32798			3.07626										3.71303								5.73958			3.40768	4.06242							6.733
4.57472	4.76285	4.22008	6.29668	5.71935	6.733	13.065		6.29668			3.05174										3.71576								5.71935			3.37825	4.03193							6.733
4.53313	4.73524	4.19095	6.18862	5.70624	6.641	12.493		6.18862			3.03995										3.72494								5.70624			3.37514	4.02331							6.641
4.48093	4.70582	4.18426	6.16711	5.70038	6.581	12.417		6.16711													3.73648								5.70038			3.35277	4.02192							6.581
4.47769	4.70542	4.18293	6.07284	5.69821	6.521	12.413		6.07284													3.74021								5.69821			3.32236	4.02154							6.521
4.46318	4.6953	4.17469	6.03127	5.6883	6.518	11.839		6.03127													3.74033								5.6883			3.28697	4.01257							6.518
4.43814	4.68103	4.17245	6.02197	5.67679	6.498	11.5		6.02197													3.74226								5.67679			3.23564	4.00023							6.498
4.43425	4.6449	4.15712	5.80756	5.65248	6.482	11.36		5.80756													3.74874								5.65248			3.21661								6.482
4.39443	4.62904	4.15101	5.79605	5.6178	6.438	11.339		5.79605													3.75482								5.6178			3.18788								6.438
4.29366	4.61906	4.14726	5.73333	5.59774	6.425	11.019		5.73333													3.78822								5.59774			3.14779								6.425
4.24284	4.61128	4.08502	5.67397	5.58266	6.361	10.876		5.67397													3.79781								5.58266			3.02441								6.361
4.22455	4.60524	4.06973	5.55911	5.5572	6.337	10.793		5.55911													3.80156								5.5572			3.01871								6.337
4.17359	4.60185	4.06254	5.50652	5.55086	6.324	10.727		5.50652													3.80843								5.55086			3.01591								6.324
4.16141	4.59038	4.03839	5.48824	5.55085	6.224	10.641		5.48824													3.82965								5.55085											6.224
4.1306	4.5555	4.01975	5.36365	5.48641	6.206	10.617		5.36365													3.83449								5.48641											6.206
4.12513	4.52977	4.00477	5.35028	5.48222	6.166	10.578		5.35028													3.84826								5.48222											6.166
4.08149	4.52209	3.98523	5.31848	5.39651	6.127	10.43		5.31848													3.88131								5.39651											6.127
4.06758	4.51876	3.96572	5.29276	5.3845	6.113	10.316		5.29276													3.8884								5.3845											6.113
4.06039	4.4756	3.93035	5.2453	5.3822	6.049	10.299		5.2453													3.90706								5.3822											6.049
4.04115	4.46233	3.90706	5.19198	5.35029	6.043	10.227		5.19198													3.93035								5.35029											6.043
4.02739	4.46033	3.8884	5.18017	5.30239	5.93	10.106		5.18017													3.96572								5.30239											5.93
4.01272	4.36386	3.88131	5.14719	5.29369	5.899	9.802		5.14719													3.98523								5.29369											5.899
3.99842	4.35999	3.84826	5.13505	5.28135	5.891	9.681		5.13505																					5.28135											5.891
3.99039	4.33221	3.83449	5.13224	5.27566	5.863	9.66		5.13224																					5.27566											5.863
3.97452	4.31441	3.82965	5.09215	5.22627	5.824	9.602		5.09215																					5.22627											5.824
3.95129	4.29068	3.80843	5.08449	5.21788	5.8	9.508		5.08449																					5.21788											5.8
3.94637	4.24504	3.80156	5.08151	5.20523	5.781	9.207		5.08151																					5.20523											5.781
3.91223	4.23027	3.79781	5.07003	5.16603	5.624	9.079		5.07003																					5.16603											5.624
3.83851	4.20096	3.78822	5.0499	5.1657	5.621	8.996		5.0499																					5.1657											5.621
3.78789	4.18502	3.75482	5.02234	5.14036	5.599	8.734		5.02234																					5.14036											5.599
3.78478	4.12526	3.74874	4.99976	5.12506	5.589	8.613		4.99976																					5.12506											5.589
3.77767	4.06714	3.74226	4.99711	5.11829	5.588	8.577		4.99711																					5.11829											5.588
3.76888	4.0618	3.74033	4.98732	5.09425	5.531	8.451		4.98732																					5.09425											5.531
3.74326	4.03208	3.74021	4.9637	5.08947	5.522	8.45		4.9637																					5.08947											5.522
3.72864	4.02748	3.73648	4.94969	5.05673	5.443	8.322		4.94969																					5.05673											5.443
3.70749	4.02151	3.72494	4.90711	5.04625	5.442	8.306		4.90711																					5.04625											5.442
3.70734	3.99843	3.71576	4.84335	5.02612	5.435	8.268		4.84335																					5.02612											5.435
3.68635	3.97253	3.71303	4.84139	5.01222	5.385	8.046		4.84139																					5.01222											5.385
3.67171	3.95908	3.70269	4.7721	4.9899	5.358	8.036		4.7721																					4.9899											5.358
3.66942	3.95688	3.68555	4.72649	4.9773	5.336	7.916		4.72649																					4.9773											5.336
3.66533	3.9484	3.66859	4.72584	4.96875	5.324	7.801		4.72584																					4.96875											5.324
3.65137	3.947	3.59278	4.71025	4.96199	5.283	7.688		4.71025																					4.96199											5.283
3.64436	3.92098	3.56553	4.70438	4.9495	5.276	7.688		4.70438																					4.9495											5.276
3.64053	3.91084	3.52187	4.67776	4.92382	5.251	7.627		4.67776																					4.92382											5.251
3.60868	3.85854	3.46888	4.65368	4.90733	5.192	7.405		4.65368																					4.90733											5.192
3.5924	3.83738	3.44617	4.64494	4.87463	5.19	7.319		4.64494																					4.87463											5.19
3.56313	3.8352	3.43968	4.61137	4.86366	5.15	7.277		4.61137																					4.86366											5.15
3.55887	3.80221	3.42491	4.5835	4.86218	5.12	7.239		4.5835																					4.86218											5.12
3.52973	3.78173	3.42044	4.53952	4.83967	5.104	7.184		4.53952																					4.83967											5.104
3.45052	3.73581	3.40679	4.52015	4.82456	5.087	7.08		4.52015																					4.82456											5.087
3.43819	3.7073	3.39767	4.47218	4.78769	5.066	7.076		4.47218																					4.78769											5.066
3.40975	3.69904	3.35479	4.39077	4.77594	5.051	6.992		4.39077																					4.77594											5.051
3.3896	3.69856	3.3355	4.37617	4.76521	5.039	6.952		4.37617																					4.76521											5.039
3.35886	3.66171	3.32114	4.34166	4.75882	4.967	6.833		4.34166																					4.75882											4.967
3.33413	3.62657	3.29252	4.33614	4.73772	4.95	6.734		4.33614																					4.73772											4.95
3.32164	3.62219	3.27283	4.33408	4.71926	4.95	6.629		4.33408																					4.71926											4.95
3.31713	3.61367	3.26359	4.31194	4.71082	4.896	6.628		4.31194																					4.71082											4.896
3.30294	3.612	3.25877	4.29405	4.68789	4.891	6.628		4.29405																					4.68789											4.891
3.29689	3.59316	3.24458	4.27299	4.6557	4.886	6.625		4.27299																					4.6557											4.886
3.26541	3.58946	3.2271	4.2725	4.64372	4.844	6.248		4.2725																					4.64372											4.844
3.25413	3.58792	3.22521	4.22428	4.59896	4.835	6.248		4.22428																					4.59896											4.835
3.25333	3.54512	3.2162	4.19578	4.5724	4.781	6.233		4.19578																					4.5724											4.781
3.20782	3.53554	3.20362	4.17366	4.5565	4.769	6.221		4.17366																					4.5565											4.769
3.20436	3.43499	3.201	4.17256	4.54195	4.716	6.212		4.17256																					4.54195											4.716
3.16197	3.42963	3.18754	4.15022	4.50111	4.696	6.177		4.15022																					4.50111											4.696
3.12313	3.42522	3.18088	4.13043	4.49706	4.685	6.132		4.13043																					4.49706											4.685
3.11825	3.41804	3.17706	4.11152	4.46789	4.68	6.129		4.11152																					4.46789											4.68
3.11749	3.4008	3.1761	4.09832	4.45121	4.67	6.06		4.09832																					4.45121											4.67
3.1029	3.35549	3.16165	4.09549	4.44967	4.668	6.029		4.09549																					4.44967											4.668
3.05325	3.31701	3.15996	4.06823	4.43698	4.653	5.902		4.06823																					4.43698											4.653
3.04193	3.29264	3.15687	4.06691	4.40307	4.619	5.752		4.06691																					4.40307											4.619
3.00144	3.28468	3.14266	4.04719	4.37022	4.505	5.699		4.04719																					4.37022											4.505
2.90557	3.27403	3.13253	4.01835	4.35098	4.46	5.622		4.01835																					4.35098											4.46
2.86164	3.12365	3.11574	4.01257	4.3121	4.447	5.592		4.01257																					4.3121											4.447
2.75559	3.09739	3.11411	3.9775	4.30576	4.44	5.584		3.9775																					4.30576											4.44
2.70477	2.96407	3.11291	3.95663	4.27521	4.439	5.502		3.95663																					4.27521											4.439
2.66608	2.78987	3.10724	3.90821	4.26621	4.422	5.344		3.90821																					4.26621											4.422
2.60944	2.76543	3.10621	3.89715	4.26497	4.422	5.273		3.89715																					4.26497											4.422
2.54468	2.67523	3.10286	3.89697	4.2521	4.42	5.232		3.89697																					4.2521											4.42
	2.63325	3.10174	3.88598	4.16984	4.42	5.158		3.88598																					4.16984											4.42
	2.61366	3.08915	3.86577	4.14363	4.399	5.072		3.86577																					4.14363											4.399
	2.55601	3.08775	3.84936	4.12096	4.396	5.024		3.84936																					4.12096											4.396
	2.54053	3.0815	3.82023	4.11395	4.39	5.001		3.82023																					4.11395											4.39
	2.53663	3.06681	3.80392	4.10896	4.36	4.991		3.80392																					4.10896											4.36
	2.53268	3.06204	3.73863	4.0968	4.355	4.968		3.73863																					4.0968											4.355
	2.497	3.05493	3.73491	4.09647	4.349	4.812		3.73491																					4.09647											4.349
	2.45315	3.01996	3.72532	4.09244	4.321	4.78		3.72532																					4.09244											4.321
	2.34544	3.01118	3.68489	4.07997	4.321	4.682		3.68489																					4.07997											4.321
	2.26459	3.01085	3.67115	4.07549	4.302	4.587		3.67115																					4.07549											4.302
	2.2567	3.00406	3.66971	4.06932	4.277	4.548		3.66971																					4.06932											4.277
	2.21783	2.97773	3.63668	4.06242	4.273	4.45		3.63668																					4.06242											4.273
	2.15542	2.96938	3.61922	4.03193	4.183	4.42		3.61922																					4.03193											4.183
	2.05419	2.96112	3.5746	4.02331	4.157	4.321		3.5746																					4.02331											4.157
	2.05336	2.95798	3.54397	4.02192	4.157	4.27		3.54397																					4.02192											4.157
	1.87457	2.95156	3.54135	4.02154	4.146	4.244		3.54135																					4.02154											4.146
		2.93961	3.5379	4.01257	4.146	4.2		3.5379																					4.01257											4.146
		2.91526	3.53642	4.00023	4.138	4.082		3.53642																					4.00023											4.138
		2.91259	3.48471	3.98146	4.131	4.072		3.48471																					3.98146											4.131
		2.91136	3.47048	3.97953	4.114	4.054		3.47048																					3.97953											4.114
		2.90368	3.45536	3.97224	4.103	4.049		3.45536																					3.97224											4.103
		2.86888	3.42903	3.96591	4.08	4		3.42903																					3.96591											4.08
		2.85012	3.41123	3.96465	4.072	3.988		3.41123																					3.96465											4.072
		2.8351	3.38367	3.9186	4.03	3.902		3.38367																					3.9186											4.03
		2.82845	3.3796	3.91455	3.962	3.848		3.3796																					3.91455											3.962
		2.81594	3.36986	3.9101	3.962	3.79		3.36986																					3.9101											3.962
		2.79691	3.36777	3.87375	3.962	3.7		3.36777																					3.87375											3.962
		2.78025	3.34232	3.85281	3.962	3.677		3.34232																					3.85281											3.962
		2.73436	3.30802	3.84494	3.962	3.626		3.30802																					3.84494											3.962
		2.70114	3.29609	3.84352	3.93	3.596		3.29609																					3.84352											3.93
		2.69521	3.29018	3.83753	3.902	3.577		3.29018																					3.83753											3.902
		2.63258	3.28881	3.81706	3.817	3.532		3.28881																					3.81706											3.817
		2.61691	3.28745	3.81691	3.77	3.52		3.28745																					3.81691											3.77
		2.59843	3.28666	3.81624	3.769	3.506		3.28666																					3.81624											3.769
		2.59762	3.25864	3.81552	3.744	3.5		3.25864																					3.81552											3.744
		2.59469	3.21982	3.80464	3.677	3.432		3.21982																					3.80464											3.677
		2.56822	3.21859	3.79588	3.668	3.432		3.21859																					3.79588											3.668
		2.30895	3.20459	3.78737	3.654	3.39		3.20459																					3.78737											3.654
		2.21674	3.19111	3.76915	3.625	3.372		3.19111																					3.76915											3.625
		2.20485	3.16613	3.76895	3.625	3.342		3.16613																					3.76895											3.625
			3.15581	3.75233	3.623	3.314		3.15581																					3.75233											3.623
			3.15005	3.7433	3.621	3.314		3.15005																					3.7433											3.621
			3.12572	3.74023	3.612	3.314		3.12572																					3.74023											3.612
			3.11879	3.7397	3.606	3.291		3.11879																					3.7397											3.606
			3.11044	3.72819	3.577	3.258		3.11044																					3.72819											3.577
			3.10941	3.72793	3.576	3.219		3.10941																					3.72793											3.576
			3.10685	3.72487	3.548	3.144		3.10685																					3.72487											3.548
			3.07626	3.71896	3.518	3.101		3.07626																					3.71896											3.518
			3.05174	3.68081	3.369	2.964		3.05174																					3.68081											3.369
			3.03995	3.67685	3.356	2.872		3.03995																					3.67685											3.356
			2.936	3.67095	3.343	2.705		2.936																					3.67095											3.343
			2.92409	3.66161	3.331	2.561		2.92409																					3.66161											3.331
			2.91761	3.63715	3.316	1.893		2.91761																					3.63715											3.316
			2.89864	3.63594	3.291			2.89864																					3.63594											3.291
			2.88407	3.60277	3.266			2.88407																					3.60277											3.266
			2.87226	3.5865	3.227			2.87226																					3.5865											3.227
			2.87146	3.57847	3.113			2.87146																					3.57847											3.113
			2.86671	3.57191	3.074			2.86671																					3.57191											3.074
			2.85715	3.56604	2.994			2.85715																					3.56604											2.994
			2.8487	3.55624	2.903			2.8487																					3.55624											2.903
			2.84074	3.54542	2.886			2.84074																					3.54542											2.886
			2.83991	3.50977	2.814			2.83991																					3.50977											2.814
			2.83865	3.49372	2.737			2.83865																					3.49372											2.737
			2.83015	3.48468	2.528			2.83015																					3.48468											2.528
			2.82765	3.47628	2.3			2.82765																					3.47628											2.3
			2.81935	3.46209	1.695			2.81935																					3.46209											1.695
			2.81386	3.44149				2.81386																					3.44149
			2.80068	3.43908				2.80068																					3.43908
			2.79748	3.42126				2.79748																					3.42126
			2.75159	3.42118				2.75159																					3.42118
			2.75045	3.40768				2.75045																					3.40768
			2.74797	3.37825				2.74797																					3.37825
			2.70813	3.37514				2.70813																					3.37514
			2.70684	3.35277				2.70684																					3.35277
			2.70242	3.32236				2.70242																					3.32236
			2.69526	3.28697				2.69526																					3.28697
			2.68836	3.23564				2.68836																					3.23564
			2.66905	3.21661				2.66905																					3.21661
			2.65628	3.18788				2.65628																					3.18788
			2.63239	3.14779				2.63239																					3.14779
			2.61301	3.02441				2.61301																					3.02441
			2.56744	3.01871				2.56744																					3.01871
			2.56171	3.01591				2.56171																					3.01591
			2.54455	2.91518				2.54455																					2.91518
			2.53456	2.83039				2.53456																					2.83039
			2.52312	2.72537				2.52312																					2.72537
			2.51746	2.62807				2.51746																					2.62807
			2.50019	1.37204				2.50019																					1.37204
			2.48809					2.48809
			2.43864					2.43864
			2.43441					2.43441
			2.4312					2.4312
			2.403					2.403
			2.34075					2.34075
			2.27461					2.27461
			2.26747					2.26747
			2.14061					2.14061

## Sheet: Figure4_Uncropped_Western_
			~95kDa				mEos3.2-DamX
	Anti-DamX
			~70kDa				DamX

[truncated: 12 more sheets: Figure5d_e_g_Intensity_plots_Me, Figure5h_DamX_widths, Figure5k_Closed_DamX-rings, Figure6d_position, Figure6d_times_, Figure6f_intensity_, Figure7_intensity_, Supplementary_Figure1_growth_cu, Supplementary_Figure1_Lengths, Supplementary_Figure1_WB_intens, Supplementary_Figure5_curves_fr, Supplementary_Figure5_DamX_west]
